# Supplementary material for: Correlation between gut microbiota composition, enteric infections and linear growth impairment: a case–control study in childhood stunting in Pidie, Aceh, Indonesia
Source: Gut Pathog. 2023 Nov 9;15:54. doi: 10.1186/s13099-023-00581-w (PMC10636988; doi:10.1186/s13099-023-00581-w)
Supplement: Supplementary file 2 — Additional file 2. Taxonomy table of classified taxa from 16S rDNA amplicon sequencing. The table was constructed and converted using QIIME2. Enteric infections-related taxa were bolded. [file 13099_2023_581_MOESM2_ESM.xlsx]

## Sheet: Abs-count-V3V4
Additional file 2. Taxonomy table of classified taxa from 16S rDNA amplicon sequencing. The table was constructed and converted using QIIME2. Enteric infections-related taxa were bolded.
Feature ID	Taxon	Confidence
#q2:types	categorical	categorical
b9390af2d3c1f284363c392e0a1a739e	d__Bacteria; p__Bacteroidota; c__Bacteroidia; o__Bacteroidales; f__Prevotellaceae; g__Prevotella_9	1
2aa282c745a023e4d652f986b63864b5	d__Bacteria; p__Bacteroidota; c__Bacteroidia; o__Bacteroidales; f__Prevotellaceae; g__Prevotella_9	1
ec39293a8db6cdfc99fecc1decfa59d7	d__Bacteria; p__Firmicutes; c__Clostridia; o__Oscillospirales; f__Ruminococcaceae; g__Faecalibacterium	0.999991
38f9479d2f37d1036274704b09d2e3c5	d__Bacteria; p__Firmicutes; c__Clostridia; o__Lachnospirales; f__Lachnospiraceae; g__Blautia	0.998565
2a035981843ab621533a4d12d244f6ac	d__Bacteria; p__Bacteroidota; c__Bacteroidia; o__Bacteroidales; f__Prevotellaceae; g__Prevotella_9	1
6a8e34c34c852052fbb2ef47f31923cf	d__Bacteria; p__Actinobacteriota; c__Actinobacteria; o__Bifidobacteriales; f__Bifidobacteriaceae; g__Bifidobacterium	0.999999
1c42e1df478e2ff73b812be6621dc56b	d__Bacteria; p__Bacteroidota; c__Bacteroidia; o__Bacteroidales; f__Prevotellaceae; g__Prevotella_9	1
f83b1195dba1f41c5981ef6ac1d5424d	d__Bacteria; p__Bacteroidota; c__Bacteroidia; o__Bacteroidales; f__Prevotellaceae; g__Prevotella_9	1
f7a1c2a7dc74eb24446faaa79f519ee6	d__Bacteria; p__Firmicutes; c__Clostridia; o__Lachnospirales; f__Lachnospiraceae; g__Agathobacter	0.97254
40f80939e6303ce27ee4934e5332b44d	d__Bacteria; p__Firmicutes; c__Clostridia; o__Oscillospirales; f__Ruminococcaceae; g__Faecalibacterium	0.999995
4724b6bc3cbf6548b720d6fdc9bc76c3	d__Bacteria; p__Bacteroidota; c__Bacteroidia; o__Bacteroidales; f__Prevotellaceae; g__Prevotella_9	1
d443d45b9452b33e2f15317f488a8aff	d__Bacteria; p__Actinobacteriota; c__Coriobacteriia; o__Coriobacteriales; f__Coriobacteriaceae; g__Collinsella	1
6184f0b1e75cda5265da4646ba5fe76b	d__Bacteria; p__Firmicutes; c__Clostridia; o__Oscillospirales; f__Ruminococcaceae; g__Faecalibacterium	0.999988
f4509d0c3cb081d15e318a95547bf03c	d__Bacteria; p__Proteobacteria; c__Gammaproteobacteria; o__Enterobacterales; f__Succinivibrionaceae; g__Succinivibrio; s__uncultured_rumen	0.786812
51c88352cb0925e74ba66a7dd7cde265	d__Bacteria; p__Firmicutes; c__Bacilli; o__Erysipelotrichales; f__Erysipelatoclostridiaceae; g__Catenibacterium; s__uncultured_bacterium	0.983135
cd4a4cd5016bf44fe442b7072a21e1eb	d__Bacteria; p__Actinobacteriota; c__Actinobacteria; o__Bifidobacteriales; f__Bifidobacteriaceae; g__Bifidobacterium; s__Bifidobacterium_longum	0.847731
b672e098b5dce6c3da177e9e72a17415	d__Bacteria; p__Firmicutes; c__Negativicutes; o__Veillonellales-Selenomonadales; f__Veillonellaceae; g__Dialister; s__uncultured_bacterium	0.908776
b135ae8f60f01a94806fa2d39765970b	d__Bacteria; p__Firmicutes; c__Bacilli; o__Erysipelotrichales; f__Erysipelatoclostridiaceae; g__Asteroleplasma; s__uncultured_bacterium	1
a4d98ca36dc66a0161e195b9a625b708	d__Bacteria; p__Firmicutes; c__Clostridia; o__Lachnospirales; f__Lachnospiraceae; g__Roseburia; s__uncultured_organism	0.807723
a1d7db2eb229495c2c82b6983acf7e43	d__Bacteria; p__Proteobacteria; c__Gammaproteobacteria; o__Enterobacterales; f__Succinivibrionaceae; g__Succinivibrio	0.999553
0ae1308cf1201de65c4edfcd616e89b2	d__Bacteria; p__Firmicutes; c__Clostridia; o__Lachnospirales; f__Lachnospiraceae; g__Fusicatenibacter; s__uncultured_organism	0.720224
c4c72cddcfafeeaed1866b924f8e86a6	d__Bacteria; p__Proteobacteria; c__Gammaproteobacteria; o__Enterobacterales; f__Succinivibrionaceae; g__Succinivibrio	0.999612
5c0644f23e7db04b7c8bd37098828313	d__Bacteria; p__Firmicutes; c__Clostridia; o__Lachnospirales; f__Lachnospiraceae; g__[Ruminococcus]_torques_group	0.997195
3e7a7ecf0bf2faf445f50ec1f8e4f9af	d__Bacteria; p__Firmicutes; c__Bacilli; o__Erysipelotrichales; f__Erysipelotrichaceae; g__Holdemanella; s__uncultured_bacterium	0.960551
a0dd9cdd5ec7926a5c0b664ab8dccb6e	d__Bacteria; p__Bacteroidota; c__Bacteroidia; o__Bacteroidales; f__Prevotellaceae; g__Prevotella_9	1
547f7f631b685c5f07486e3170f16ea4	d__Bacteria; p__Firmicutes; c__Clostridia; o__Lachnospirales; f__Lachnospiraceae; g__Dorea; s__uncultured_bacterium	0.783228
6b670d2dc6b808c28f4871e987547009	d__Bacteria; p__Bacteroidota; c__Bacteroidia; o__Bacteroidales; f__Prevotellaceae; g__Prevotella_9	1
377cddcce2a6ba9947622b1d95864a13	d__Bacteria; p__Bacteroidota; c__Bacteroidia; o__Bacteroidales; f__Prevotellaceae; g__Prevotella_9	1
2a231f08891292ebf633fb67c2243110	d__Bacteria; p__Firmicutes; c__Clostridia; o__Lachnospirales; f__Lachnospiraceae; g__Blautia	0.995648
083fab6b23b0135c1d625dcb8d498aa3	d__Bacteria; p__Bacteroidota; c__Bacteroidia; o__Bacteroidales; f__Prevotellaceae; g__Prevotella_9	0.999999
367da03193554afa419233cf58aa75c7	d__Bacteria; p__Firmicutes; c__Clostridia; o__Oscillospirales; f__Ruminococcaceae; g__Faecalibacterium	0.999986
11fb5435de9654fcd1ba0ca103e584a3	d__Bacteria; p__Firmicutes; c__Bacilli; o__Erysipelotrichales; f__Erysipelotrichaceae; g__Holdemanella	1
2f4a2b08eec8d8d5f66dc0d20552881f	d__Bacteria; p__Proteobacteria; c__Gammaproteobacteria; o__Enterobacterales; f__Enterobacteriaceae; g__Escherichia-Shigella	0.998327
86f045fbb5a7e541f8f99398aa6e3a3d	d__Bacteria; p__Firmicutes; c__Bacilli; o__Lactobacillales; f__Lactobacillaceae; g__Ligilactobacillus; s__Lactobacillus_ruminis	0.982907
2541e3970b637961e146802835851225	d__Bacteria; p__Bacteroidota; c__Bacteroidia; o__Bacteroidales; f__Prevotellaceae; g__Prevotella; s__uncultured_organism	0.739101
f2735c286490a71c359f4d5db6bdd217	d__Bacteria; p__Firmicutes; c__Clostridia; o__Oscillospirales; f__Ruminococcaceae; g__Subdoligranulum	0.999968
7e752fa73183bd801fd5129a6ec86d59	d__Bacteria; p__Bacteroidota; c__Bacteroidia; o__Bacteroidales; f__Prevotellaceae; g__Prevotella_9	1
3eda846ce814dd746d931203746b2d75	d__Bacteria; p__Bacteroidota; c__Bacteroidia; o__Bacteroidales; f__Prevotellaceae; g__Prevotella_9	1
849154d1fef3cbacbdede1343a55ac92	d__Bacteria; p__Firmicutes; c__Bacilli; o__Lactobacillales; f__Streptococcaceae; g__Streptococcus; s__Streptococcus_salivarius	0.802877
361d5fcf93ca753fe4872c98a62972b3	d__Bacteria; p__Firmicutes; c__Clostridia; o__Lachnospirales; f__Lachnospiraceae; g__Anaerostipes	0.999999
207ec15f3c38f496bce098093a9922e0	d__Bacteria; p__Bacteroidota; c__Bacteroidia; o__Bacteroidales; f__Prevotellaceae; g__Prevotella_9	1
1f1720abb615a906f17f01a2c748607d	d__Bacteria; p__Bacteroidota; c__Bacteroidia; o__Bacteroidales; f__Prevotellaceae; g__Prevotella_9	1
76c3589bb8ed952c0e018f6402cc6c9c	d__Bacteria; p__Firmicutes; c__Clostridia; o__Lachnospirales; f__Lachnospiraceae	1
45c5edd51be1ecc155c9f12c0374f5b2	d__Bacteria; p__Firmicutes; c__Clostridia; o__Lachnospirales; f__Lachnospiraceae; g__Dorea; s__uncultured_Dorea	0.861449
eccab839a45edd87251e3c3f36b9001b	d__Bacteria; p__Firmicutes; c__Clostridia; o__Clostridiales; f__Clostridiaceae; g__Clostridium_sensu_stricto_1	0.999992
f07f223db039769f54c9bf16898dc6af	d__Bacteria; p__Bacteroidota; c__Bacteroidia; o__Bacteroidales; f__Prevotellaceae; g__Prevotella_9; s__uncultured_organism	0.731035
8a2950244650b024368aa8174145ba33	d__Bacteria; p__Firmicutes; c__Clostridia; o__Lachnospirales; f__Lachnospiraceae; g__Blautia	0.997423
dd5ce8d0b040693d540cb5aaf1b9fb3b	d__Bacteria; p__Firmicutes; c__Clostridia; o__Peptostreptococcales-Tissierellales; f__Peptostreptococcaceae; g__Romboutsia	0.981977
fadd383dcdfb88f5dc48f7038592a729	d__Bacteria; p__Firmicutes; c__Negativicutes; o__Veillonellales-Selenomonadales; f__Selenomonadaceae; g__Megamonas; s__uncultured_organism	0.89291
121b72c11e4fef515ec416687443c090	d__Bacteria; p__Firmicutes; c__Clostridia; o__Clostridiales; f__Clostridiaceae; g__Clostridium_sensu_stricto_1; s__Clostridium_perfringens	0.974596
f21fcb443a357dfb49dbe37bc3f81c9a	d__Bacteria; p__Firmicutes; c__Clostridia; o__Lachnospirales; f__Lachnospiraceae; g__Blautia; s__metagenome	0.702626
c7444b1d9b200fdeb922693aab29deb4	d__Bacteria; p__Firmicutes; c__Clostridia; o__Oscillospirales; f__Ruminococcaceae; g__CAG-352; s__uncultured_bacterium	0.826468
eaa57f77edaae985a5784f41ece4ce33	d__Bacteria; p__Firmicutes; c__Bacilli; o__Lactobacillales; f__Streptococcaceae; g__Lactococcus; s__Lactococcus_garvieae	0.969023
3d851ec0c09670864ce9be8aa0a965c3	d__Bacteria; p__Firmicutes; c__Clostridia; o__Lachnospirales; f__Lachnospiraceae; g__Blautia; s__metagenome	0.788486
6a10dff3e643e6a3182e372ba9162ab1	d__Bacteria; p__Firmicutes; c__Clostridia; o__Lachnospirales; f__Lachnospiraceae; g__Butyrivibrio; s__uncultured_organism	0.869614
036ca3fa03f8d93a402ced6240a337fe	d__Bacteria; p__Firmicutes; c__Clostridia; o__Oscillospirales; f__Oscillospiraceae; g__UCG-002; s__uncultured_organism	0.897168
cbbaae2df526368589dc3572f01d76a4	d__Bacteria; p__Firmicutes; c__Clostridia; o__Lachnospirales; f__Lachnospiraceae; g__[Ruminococcus]_torques_group	0.882788
63c21faf02f636d4db33eb0cd9578cc8	d__Bacteria; p__Firmicutes; c__Clostridia; o__Lachnospirales; f__Lachnospiraceae; g__Lachnospiraceae_NK4A136_group	0.996025
4a8a9f963e44bf08225fa5690c51fce9	d__Bacteria; p__Firmicutes; c__Clostridia; o__Lachnospirales; f__Lachnospiraceae; g__Coprococcus	0.911304
154741a52d5412be964f4499c769204e	d__Bacteria; p__Bacteroidota; c__Bacteroidia; o__Bacteroidales; f__Prevotellaceae; g__Prevotella_9	0.999979
8bcecfcbbe56c319b7884ef6b4617200	d__Bacteria; p__Firmicutes; c__Clostridia; o__Lachnospirales; f__Lachnospiraceae; g__[Ruminococcus]_gnavus_group	0.998003
7cb588b5b3c2e0c29276780e6f0bba2e	d__Bacteria; p__Firmicutes; c__Negativicutes; o__Veillonellales-Selenomonadales; f__Selenomonadaceae; g__Megamonas	1
e8fdd4a8a7b6236f26db6551014d344a	d__Bacteria; p__Firmicutes; c__Clostridia; o__Lachnospirales; f__Lachnospiraceae; g__[Eubacterium]_hallii_group	1
ea1ddbc2728ed1cdaf4f0a38150a02b9	d__Bacteria; p__Bacteroidota; c__Bacteroidia; o__Bacteroidales; f__Muribaculaceae; g__Muribaculaceae; s__uncultured_bacterium	0.99502
715d62eee33583e65e47a4ab721248dd	d__Bacteria; p__Firmicutes; c__Clostridia; o__Lachnospirales; f__Lachnospiraceae; g__Lachnospiraceae_NK4A136_group	0.98474
59dfabe350e121d71eca0fb0bd5b54f8	d__Bacteria; p__Actinobacteriota; c__Actinobacteria; o__Bifidobacteriales; f__Bifidobacteriaceae; g__Bifidobacterium; s__Bifidobacterium_bifidum	0.987654
5c72d15d64a894030799d518b8ceed95	d__Bacteria; p__Bacteroidota; c__Bacteroidia; o__Bacteroidales; f__Prevotellaceae; g__Prevotella; s__uncultured_organism	0.966953
4e29949fbf33f687665c7ec95d0b1b26	d__Bacteria; p__Firmicutes; c__Clostridia; o__Clostridiales; f__Clostridiaceae; g__Clostridium_sensu_stricto_1	0.99998
a9aaacbd3db2d4a0c00ce9073a44c841	d__Bacteria; p__Bacteroidota; c__Bacteroidia; o__Bacteroidales; f__Prevotellaceae; g__Prevotella_9	1
ffa2d3d4e030a8f45850c379c0d196f5	d__Bacteria; p__Actinobacteriota; c__Actinobacteria; o__Bifidobacteriales; f__Bifidobacteriaceae; g__Bifidobacterium	1
04b8458f4bfd4c1c9749a946c7f148ce	d__Bacteria; p__Firmicutes; c__Clostridia; o__Oscillospirales; f__Oscillospiraceae; g__UCG-002	0.999871
87718da5ae6cd567d85163b51ca61782	d__Bacteria; p__Bacteroidota; c__Bacteroidia; o__Bacteroidales; f__Prevotellaceae; g__Prevotella_9	1
e9903013a522e3849f7d157f68e06714	d__Bacteria; p__Proteobacteria; c__Gammaproteobacteria; o__Enterobacterales; f__Succinivibrionaceae; g__Succinivibrio	0.999481
c1e8642f8860f09533337e6dcac4c65f	d__Bacteria; p__Firmicutes; c__Bacilli; o__Erysipelotrichales; f__Erysipelatoclostridiaceae; g__Erysipelotrichaceae_UCG-003	1
39588ae5a2fba3ddc3cad7a75d195554	d__Bacteria; p__Firmicutes; c__Clostridia; o__Lachnospirales; f__Lachnospiraceae; g__[Eubacterium]_hallii_group	1
0a84792697a4bcbfa12a4093f6768236	d__Bacteria; p__Firmicutes; c__Negativicutes; o__Veillonellales-Selenomonadales; f__Selenomonadaceae; g__Megamonas; s__Megamonas_funiformis	0.854975
829b1d05aa0030faef5a438692dd534c	d__Bacteria; p__Bacteroidota; c__Bacteroidia; o__Bacteroidales; f__Prevotellaceae; g__Prevotella_9	1
bfad690571983692244717f38b9c41c7	d__Bacteria; p__Bacteroidota; c__Bacteroidia; o__Bacteroidales; f__Bacteroidaceae; g__Bacteroides	1
89f5a4c47a4a60cceb95c3146f68e83b	d__Bacteria; p__Firmicutes; c__Clostridia; o__Oscillospirales; f__Ruminococcaceae; g__Faecalibacterium	0.999992
72f64e85392f13ecee7d26ba5fd93335	d__Bacteria; p__Bacteroidota; c__Bacteroidia; o__Bacteroidales; f__Prevotellaceae; g__Alloprevotella; s__Prevotellaceae_bacterium	0.995347
14d30b85f6c5f64a0f07964095bc6034	d__Bacteria; p__Firmicutes; c__Clostridia; o__Peptostreptococcales-Tissierellales; f__Peptostreptococcaceae; g__Intestinibacter	0.986124
dd10ace9f8befcb14eb27c2f3af6a859	d__Bacteria; p__Proteobacteria; c__Gammaproteobacteria; o__Enterobacterales; f__Succinivibrionaceae; g__Succinivibrio	0.999279
31f232781685558bf9d62e35e8f237f9	d__Bacteria; p__Verrucomicrobiota; c__Verrucomicrobiae; o__Verrucomicrobiales; f__Akkermansiaceae; g__Akkermansia; s__uncultured_bacterium	0.829238
11fd4a39ef9d994dcecf70ed4ffb11b9	d__Bacteria; p__Firmicutes; c__Clostridia; o__Lachnospirales; f__Lachnospiraceae; g__[Ruminococcus]_gauvreauii_group	0.986102
ad9a6343a04a31c1ec53dfd69875c5f0	d__Bacteria; p__Firmicutes; c__Clostridia; o__Lachnospirales; f__Lachnospiraceae; g__Lachnospiraceae_ND3007_group; s__metagenome	0.908101
7c7bff3a07f18f77a5cea673188fceb4	d__Bacteria; p__Bacteroidota; c__Bacteroidia; o__Bacteroidales; f__Prevotellaceae; g__Alloprevotella; s__uncultured_organism	0.931063
702add448b05e3087ea6cecea7dd90b4	d__Bacteria; p__Firmicutes; c__Clostridia; o__Lachnospirales; f__Lachnospiraceae; g__Coprococcus; s__metagenome	0.922007
2e9f1c3013022ced2c0c9567d59fc064	d__Bacteria; p__Firmicutes; c__Clostridia; o__Oscillospirales; f__Ruminococcaceae; g__Subdoligranulum	0.999813
cc1f106dae404eca16e3b7d588d58645	d__Bacteria; p__Bacteroidota; c__Bacteroidia; o__Bacteroidales; f__Bacteroidaceae; g__Bacteroides; s__Bacteroides_vulgatus	0.982472
9196cc8493a3a9a67598970dccfe1b05	d__Bacteria; p__Firmicutes; c__Clostridia; o__Lachnospirales; f__Lachnospiraceae; g__Lachnoclostridium	0.743701
263720e6bc7027e5a354f36f1cb957d9	d__Bacteria; p__Bacteroidota; c__Bacteroidia; o__Bacteroidales; f__Prevotellaceae; g__Prevotella_9	1
47f36f7ad8336f971cd7f6b7644f0a0a	d__Bacteria; p__Bacteroidota; c__Bacteroidia; o__Bacteroidales; f__Prevotellaceae; g__Prevotella_9	1
106e6b17a6a866f059edb6046bdfd2ed	d__Bacteria; p__Firmicutes; c__Bacilli; o__Lactobacillales; f__Enterococcaceae; g__Enterococcus	0.999815
d4535a084421c28e38562926571e17bf	d__Bacteria; p__Firmicutes; c__Clostridia; o__Lachnospirales; f__Lachnospiraceae; g__Lachnospira	0.99603
d8d36897d1faad0fa325d54b78e47d38	d__Bacteria; p__Firmicutes; c__Bacilli; o__Erysipelotrichales; f__Erysipelotrichaceae; g__Holdemanella; s__uncultured_bacterium	0.982884
9a24c8aa8bbfff51bc0225a717a9aba3	d__Bacteria; p__Bacteroidota; c__Bacteroidia; o__Bacteroidales; f__Prevotellaceae; g__Prevotella_9; s__uncultured_bacterium	0.757425
3960f0864976f7a79ea638566f628084	d__Bacteria; p__Proteobacteria; c__Gammaproteobacteria; o__Burkholderiales; f__Sutterellaceae; g__Sutterella; s__uncultured_bacterium	0.743736
60843f8fc8b601f12ecb52843e2f7ffd	d__Bacteria; p__Proteobacteria; c__Gammaproteobacteria; o__Enterobacterales; f__Succinivibrionaceae; g__Succinivibrio	0.998877
fd0d2f1319fbcbb835875615a2d06108	d__Bacteria; p__Bacteroidota; c__Bacteroidia; o__Bacteroidales; f__Prevotellaceae; g__Prevotella	1
c01510bff7b77875a8b1558ee4d6530d	d__Bacteria; p__Firmicutes; c__Clostridia; o__Lachnospirales; f__Lachnospiraceae; g__[Ruminococcus]_gauvreauii_group	0.984137
d0e6e9b5eff1f714acf416d076fac02a	d__Bacteria; p__Bacteroidota; c__Bacteroidia; o__Bacteroidales; f__Prevotellaceae; g__Prevotella_9	1
b14c3f748ff5130552acea8a2b12f29d	d__Bacteria; p__Bacteroidota; c__Bacteroidia; o__Bacteroidales; f__Bacteroidaceae; g__Bacteroides; s__Bacteroides_fragilis	0.988208
63fd7de4e72912112a2908e46d6c7e93	d__Bacteria; p__Firmicutes; c__Clostridia; o__Lachnospirales; f__Lachnospiraceae; g__Roseburia; s__uncultured_Roseburia	0.928172
3b539f1ec4daa35cb1585bfc194c1cdd	d__Bacteria; p__Firmicutes; c__Clostridia; o__Oscillospirales; f__Ruminococcaceae; g__Faecalibacterium	0.999992
d7aa19591d82c11adc9995f182299aca	d__Bacteria; p__Firmicutes; c__Clostridia; o__Lachnospirales; f__Lachnospiraceae; g__[Ruminococcus]_torques_group	0.997052
33adecc4cc8f465664f444240fb5c9dc	d__Bacteria; p__Firmicutes; c__Clostridia; o__Clostridiales; f__Clostridiaceae; g__Clostridium_sensu_stricto_1; s__metagenome	0.773839
e077d391b7c6d4137db03c8a4bdf2416	d__Bacteria; p__Bacteroidota; c__Bacteroidia; o__Bacteroidales; f__Prevotellaceae; g__Prevotella; s__human_gut	0.823042
ff7008e0758ad4e31fc71663fead0d80	d__Bacteria; p__Firmicutes; c__Clostridia; o__Lachnospirales; f__Lachnospiraceae; g__[Ruminococcus]_torques_group	0.998354
d5393c7cf8e6c689a0754e40d26c5cd7	d__Bacteria; p__Bacteroidota; c__Bacteroidia; o__Bacteroidales; f__Prevotellaceae; g__Prevotella_9	0.999999
97a999d1238cb20300a7f3792a9400de	d__Bacteria; p__Firmicutes; c__Clostridia; o__Oscillospirales; f__Ruminococcaceae; g__Faecalibacterium	0.999973
4ec7b9e161adf7c121bdb077fe0f619e	d__Bacteria; p__Firmicutes; c__Clostridia; o__Lachnospirales; f__Lachnospiraceae; g__Blautia	0.999278
b5173cff8f7f461c36b520b48a44f6e2	d__Bacteria; p__Proteobacteria; c__Gammaproteobacteria; o__Enterobacterales; f__Aeromonadaceae; g__Aeromonas	0.926174
af3e531597aa05365688feb294119c3e	d__Bacteria; p__Firmicutes; c__Clostridia; o__Lachnospirales; f__Lachnospiraceae; g__Blautia	0.998021
3dbdd872ed2139034d0eb7c896f6b6fd	d__Bacteria; p__Firmicutes; c__Clostridia; o__Oscillospirales; f__Ruminococcaceae; g__Ruminococcus; s__metagenome	0.98952
4278cca8a9d3998a2861d73dac39ee51	d__Bacteria; p__Bacteroidota; c__Bacteroidia; o__Bacteroidales; f__Bacteroidaceae; g__Bacteroides; s__Bacteroides_coprophilus	0.999988
392a676acb2642e9c29a21884bf95d7f	d__Bacteria; p__Bacteroidota; c__Bacteroidia; o__Bacteroidales; f__Prevotellaceae; g__Prevotella_9	1
bbcea461fedbcab0d6286f5c5b9e7b56	d__Bacteria; p__Bacteroidota; c__Bacteroidia; o__Bacteroidales; f__Prevotellaceae; g__Alloprevotella; s__gut_metagenome	0.99924
7c26ca1983429d9498096f4514b42e50	d__Bacteria; p__Firmicutes; c__Clostridia; o__Lachnospirales; f__Lachnospiraceae; g__Blautia	0.996555
841ce8956aa83f60cb4c9e03b4fa67ff	d__Bacteria; p__Bacteroidota; c__Bacteroidia; o__Bacteroidales; f__Prevotellaceae; g__Prevotella; s__Prevotella_stercorea	0.748589
173ae448654ca5335227d3b8525c15a4	d__Bacteria; p__Bacteroidota; c__Bacteroidia; o__Bacteroidales; f__Bacteroidaceae; g__Bacteroides; s__Bacteroides_plebeius	0.999993
47d283a3f15b9959df96af278d4c35d4	d__Bacteria; p__Firmicutes; c__Clostridia; o__Lachnospirales; f__Lachnospiraceae; g__Roseburia; s__uncultured_organism	0.709349
256c15d3eae7d08540763524d7bfafb1	d__Bacteria; p__Bacteroidota; c__Bacteroidia; o__Bacteroidales; f__Prevotellaceae; g__Prevotella_7; s__Massiliprevotella_massiliensis	0.980227
fe97c0f5687f08c0701faadb7f7d6cb5	d__Bacteria; p__Firmicutes; c__Clostridia; o__Lachnospirales; f__Lachnospiraceae; g__CAG-56; s__uncultured_bacterium	0.981243
9450afccf40a6257328a2503613eca2b	d__Bacteria; p__Bacteroidota; c__Bacteroidia; o__Bacteroidales; f__Barnesiellaceae; g__Barnesiella	1
566bd0e046921ae0659f419aa34d03dc	d__Bacteria; p__Bacteroidota; c__Bacteroidia; o__Bacteroidales; f__Prevotellaceae; g__Prevotella_9; s__uncultured_organism	0.737289
0839a67d4fdaa610a49dab1c2dc8b699	d__Bacteria; p__Firmicutes; c__Clostridia; o__Lachnospirales; f__Lachnospiraceae; g__Blautia	0.998315
0a088091fa7dc8e6a3b88ed13b8785e7	d__Bacteria; p__Firmicutes; c__Clostridia; o__Peptostreptococcales-Tissierellales; f__Peptostreptococcaceae; g__Terrisporobacter; s__uncultured_bacterium	0.872544
bd2eb093a44ae4b83e0a828180924d76	d__Bacteria; p__Fusobacteriota; c__Fusobacteriia; o__Fusobacteriales; f__Fusobacteriaceae; g__Fusobacterium; s__Fusobacterium_mortiferum	0.995645
7ce98cea781747a0ba923b48fdaed593	d__Bacteria; p__Bacteroidota; c__Bacteroidia; o__Bacteroidales; f__Prevotellaceae; g__Alloprevotella; s__uncultured_organism	0.868476
da9a9dbda2b63a35ed52b64ce95064f3	d__Bacteria; p__Firmicutes; c__Clostridia; o__Lachnospirales; f__Lachnospiraceae; g__[Eubacterium]_ruminantium_group; s__uncultured_bacterium	0.834917
1f18dbbb225e8763c64350c77cba55f1	d__Bacteria; p__Bacteroidota; c__Bacteroidia; o__Bacteroidales; f__Prevotellaceae; g__Prevotella_9	0.999891
f5d74b9043c132fe451f957a14c6e09d	d__Bacteria; p__Proteobacteria; c__Alphaproteobacteria; o__Rhodospirillales; f__uncultured; g__uncultured; s__uncultured_bacterium	0.999927
8afef46d7c7f409ac9541df5d6b14bbf	d__Bacteria; p__Bacteroidota; c__Bacteroidia; o__Bacteroidales; f__Prevotellaceae; g__Prevotella_9	1
a8574a9e2c15d9d41eb34e130f2e779d	d__Bacteria; p__Bacteroidota; c__Bacteroidia; o__Bacteroidales; f__Prevotellaceae; g__Prevotella_9	1
b3e535f5ce9d026c3e0b3f9629f57ca3	d__Bacteria; p__Firmicutes; c__Clostridia; o__Christensenellales; f__Christensenellaceae; g__Christensenellaceae_R-7_group; s__human_gut	0.999399
f9f785eb29cbd285100a26b0e35981d8	d__Bacteria; p__Bacteroidota; c__Bacteroidia; o__Bacteroidales; f__Prevotellaceae; g__Prevotella	0.999501
0f6d3a372c28d61263563e1a00d739a1	d__Bacteria; p__Bacteroidota; c__Bacteroidia; o__Bacteroidales; f__Prevotellaceae; g__Prevotella	1
26207a351efe75cbfa09a30200441fb0	d__Bacteria; p__Firmicutes; c__Clostridia; o__Oscillospirales; f__Oscillospiraceae; g__UCG-002	0.999889
cf3066a41092683ba43872abdb6c99b9	d__Bacteria; p__Bacteroidota; c__Bacteroidia; o__Bacteroidales; f__Prevotellaceae; g__Prevotella_9; s__uncultured_bacterium	0.793005
15c71dc60a0b4e35fa5115904e171d76	d__Bacteria; p__Firmicutes; c__Clostridia; o__Oscillospirales; f__Ruminococcaceae; g__Ruminococcus; s__Ruminococcus_callidus	0.992049
2ab8b415e26ab87e0ac318e971ef82d6	d__Bacteria; p__Firmicutes; c__Negativicutes; o__Veillonellales-Selenomonadales; f__Veillonellaceae; g__Dialister; s__uncultured_bacterium	0.93698
7f5078fe86ee352283bd3201d94ff924	d__Bacteria; p__Bacteroidota; c__Bacteroidia; o__Bacteroidales; f__Prevotellaceae; g__Prevotella_9	0.999999
473139e5c23478d7fa1eee1de4a463bd	d__Bacteria; p__Firmicutes; c__Clostridia; o__Oscillospirales; f__Ruminococcaceae; g__Faecalibacterium; s__metagenome	0.812629
f2f49669e1e0744eac6a673253af0a08	d__Bacteria; p__Firmicutes; c__Clostridia; o__Lachnospirales; f__Lachnospiraceae; g__Roseburia; s__Roseburia_hominis	0.746271
d309b99c6d32e5f50c9a8ea79642c618	d__Bacteria; p__Firmicutes; c__Clostridia; o__Lachnospirales; f__Lachnospiraceae; g__Agathobacter	0.963311
f6f530f92555939ea54e52ff48dd49cb	d__Bacteria; p__Firmicutes; c__Clostridia; o__Oscillospirales; f__Butyricicoccaceae; g__Butyricicoccus	1
c257458ad35f300807c4e8efd190709e	d__Bacteria; p__Firmicutes; c__Clostridia; o__Lachnospirales; f__Lachnospiraceae; g__Lachnospiraceae_UCG-004	0.950024
399343c8eb3905300b61a459f4869693	d__Bacteria; p__Firmicutes; c__Clostridia; o__Lachnospirales; f__Lachnospiraceae	1
10bd2c302de3131cb8c9a8caa944642f	d__Bacteria; p__Bacteroidota; c__Bacteroidia; o__Bacteroidales; f__Prevotellaceae; g__Prevotella	0.999246
8519b859ea578babcebda272212aa975	d__Bacteria; p__Firmicutes; c__Clostridia; o__Lachnospirales; f__Lachnospiraceae; g__Agathobacter	0.951547
e4c91e5376fb1cd2051e28a751f392c7	d__Bacteria; p__Actinobacteriota; c__Actinobacteria; o__Bifidobacteriales; f__Bifidobacteriaceae; g__Bifidobacterium; s__Bifidobacterium_breve	0.987305
3ec9a72eea2934c7e20bf5e3840b3935	d__Bacteria; p__Bacteroidota; c__Bacteroidia; o__Bacteroidales; f__Tannerellaceae; g__Parabacteroides; s__Parabacteroides_merdae	0.994607
a03dd94a84712d629f7c36b3fb15b451	d__Bacteria; p__Firmicutes; c__Negativicutes; o__Veillonellales-Selenomonadales; f__Selenomonadaceae; g__Megamonas	1
49371dba7ebfd8c224a3881f198f095c	d__Bacteria; p__Bacteroidota; c__Bacteroidia; o__Bacteroidales; f__Prevotellaceae; g__Prevotella	0.998958
a448970de11b09c53971e6ae439c3e85	d__Bacteria; p__Firmicutes; c__Clostridia; o__Oscillospirales; f__[Eubacterium]_coprostanoligenes_group; g__[Eubacterium]_coprostanoligenes_group; s__human_gut	0.701676
a24f8e5f754c2feed1690a9fdbb6cec2	d__Bacteria; p__Firmicutes; c__Negativicutes; o__Veillonellales-Selenomonadales; f__Selenomonadaceae; g__Megamonas; s__uncultured_organism	0.726953
0b76c0de45ebe2ad7502a0a5546699ca	d__Bacteria; p__Firmicutes; c__Clostridia; o__Lachnospirales; f__Lachnospiraceae; g__Coprococcus	0.999922
ec279eeab24c4fb397267a8f3fe619ea	d__Bacteria; p__Proteobacteria; c__Alphaproteobacteria; o__Rhizobiales; f__Stappiaceae; g__Stappiaceae; s__uncultured_bacterium	1
244302eb1874c008719ce609a61ba067	d__Bacteria; p__Firmicutes; c__Clostridia; o__Lachnospirales; f__Lachnospiraceae; g__Marvinbryantia	0.945571
6c47b07a692d8b0a6427d9c5660314af	d__Bacteria; p__Firmicutes; c__Clostridia; o__Lachnospirales; f__Lachnospiraceae	1
8f0e5a6396041b1832204693c0287a1f	d__Bacteria; p__Bacteroidota; c__Bacteroidia; o__Bacteroidales; f__Prevotellaceae; g__Prevotella_9	0.999965
b8420c2e11cc062fd99e1155ddddb171	d__Bacteria; p__Firmicutes; c__Clostridia; o__Oscillospirales; f__Ruminococcaceae; g__Subdoligranulum	0.999725
c1315987d3e1bb51e80cd43716ebfb60	d__Bacteria; p__Firmicutes; c__Clostridia; o__Lachnospirales; f__Lachnospiraceae; g__Anaerostipes	0.999998
8cf144d1a2cb9b742b5e647ae3937887	d__Bacteria; p__Firmicutes; c__Clostridia; o__Oscillospirales; f__[Eubacterium]_coprostanoligenes_group; g__[Eubacterium]_coprostanoligenes_group; s__metagenome	0.914762
ede0ef73350bd4109ff197bd6aec5072	d__Bacteria; p__Firmicutes; c__Clostridia; o__Oscillospirales; f__[Eubacterium]_coprostanoligenes_group; g__[Eubacterium]_coprostanoligenes_group; s__gut_metagenome	0.838595
7fc54b0fcd48df955880c55f3a835180	d__Bacteria; p__Bacteroidota; c__Bacteroidia; o__Bacteroidales; f__Prevotellaceae; g__Prevotella_9; s__uncultured_bacterium	0.860723
6ba1a63b03ed1667ddedc0813b737f0d	d__Bacteria; p__Bacteroidota; c__Bacteroidia; o__Bacteroidales; f__Rikenellaceae; g__Alistipes; s__uncultured_Alistipes	0.762332
fce89ce1f78efd499c240ea3c9b1e144	d__Bacteria; p__Bacteroidota; c__Bacteroidia; o__Bacteroidales; f__Prevotellaceae; g__Prevotella_9	1
e57c3e84b410a0373fc4bda2b20de62c	d__Bacteria; p__Firmicutes; c__Clostridia; o__Lachnospirales; f__Lachnospiraceae; g__[Eubacterium]_hallii_group	1
442aed24b14148f9d70f5c0071672e53	d__Bacteria; p__Bacteroidota; c__Bacteroidia; o__Bacteroidales; f__Prevotellaceae; g__Prevotella_9	1
89ee0c3f6ba36e0ffcc15b02065c57ab	d__Bacteria; p__Firmicutes; c__Negativicutes; o__Veillonellales-Selenomonadales; f__Selenomonadaceae; g__Megamonas; s__uncultured_Clostridiales	0.886507
eb5e95e1fa24bbc54058d61dae220f2e	d__Bacteria; p__Bacteroidota; c__Bacteroidia; o__Bacteroidales; f__Prevotellaceae; g__Prevotella_9	1
fd204f7a88e546b2288fb9b86489ba32	d__Bacteria; p__Bacteroidota; c__Bacteroidia; o__Bacteroidales; f__Bacteroidaceae; g__Bacteroides; s__Bacteroides_vulgatus	0.993481
863baabe1481f5f03d1272ce4b32bbcc	d__Bacteria; p__Firmicutes; c__Bacilli; o__Lactobacillales; f__Streptococcaceae; g__Streptococcus	1
690e20086081804c728c410458f2f636	d__Bacteria; p__Firmicutes; c__Clostridia; o__Lachnospirales; f__Lachnospiraceae	1
010fc80110004973be4877d3e5e0ab8c	d__Bacteria; p__Firmicutes; c__Clostridia; o__Lachnospirales; f__Lachnospiraceae; g__Blautia	0.997632
d83be0f5b2430f8ee3ee9273e4df3062	d__Bacteria; p__Bacteroidota; c__Bacteroidia; o__Bacteroidales; f__Prevotellaceae; g__Alloprevotella; s__gut_metagenome	0.9944
6bc6521089c8c2cb883bae25cbb1e2bc	d__Bacteria; p__Firmicutes; c__Clostridia; o__Oscillospirales; f__[Eubacterium]_coprostanoligenes_group; g__[Eubacterium]_coprostanoligenes_group; s__Eubacterium_coprostanoligenes	0.998854
499250d1eb1b6f98130c402db806bb81	d__Bacteria; p__Firmicutes; c__Clostridia; o__Lachnospirales; f__Lachnospiraceae; g__[Ruminococcus]_gnavus_group; s__uncultured_bacterium	0.753309
1af89e0412a7ff7bb73ad842ace8022c	d__Bacteria; p__Firmicutes; c__Clostridia; o__Oscillospirales; f__Oscillospiraceae; g__UCG-002; s__uncultured_rumen	0.922724
f83efe25aee9b231dd49c07c187546c8	d__Bacteria; p__Cyanobacteria; c__Vampirivibrionia; o__Gastranaerophilales; f__Gastranaerophilales; g__Gastranaerophilales	1
abddb9b2c3158897c75fa096869854ac	d__Bacteria; p__Proteobacteria; c__Gammaproteobacteria; o__Enterobacterales; f__Aeromonadaceae; g__Aeromonas	0.996211
7e2179a379e68860e5f9f7a3910299f7	d__Bacteria; p__Bacteroidota; c__Bacteroidia; o__Bacteroidales; f__Prevotellaceae; g__Prevotella; s__uncultured_organism	0.948865
c5f9da6eca223fa5441c6895e294cef7	d__Bacteria; p__Desulfobacterota; c__Desulfovibrionia; o__Desulfovibrionales; f__Desulfovibrionaceae; g__uncultured; s__uncultured_bacterium	0.999999
9e0eb6fb39aa7ba040f10c8aa416a136	d__Bacteria; p__Firmicutes; c__Clostridia; o__Oscillospirales; f__Oscillospiraceae; g__UCG-002	0.999445
5881bb20a5699e35017633aa882befb5	d__Bacteria; p__Firmicutes; c__Negativicutes; o__Acidaminococcales; f__Acidaminococcaceae; g__Phascolarctobacterium; s__uncultured_organism	0.766528
0f9295744170f03f0446812dee684099	d__Bacteria; p__Firmicutes; c__Clostridia; o__Lachnospirales; f__Lachnospiraceae; g__[Eubacterium]_eligens_group	0.999648
c0be08c84b1ef840cd00b745c05db454	d__Bacteria; p__Bacteroidota; c__Bacteroidia; o__Bacteroidales; f__Prevotellaceae; g__Prevotella; s__uncultured_organism	0.73563
ff0422364e39826ec17f3ddc94272307	d__Bacteria; p__Bacteroidota; c__Bacteroidia; o__Bacteroidales; f__Prevotellaceae; g__Prevotella_7; s__Massiliprevotella_massiliensis	0.962844
575b0c308b32c6875aabf35f49e5a9a1	d__Bacteria; p__Bacteroidota; c__Bacteroidia; o__Bacteroidales; f__Prevotellaceae; g__Alloprevotella; s__gut_metagenome	0.997891
c077ac129ab114ca70a368e9c02d5390	d__Bacteria; p__Firmicutes; c__Clostridia; o__Christensenellales; f__Christensenellaceae; g__Christensenellaceae_R-7_group; s__uncultured_prokaryote	0.962906
40cf4dbed31619e5a8ff8ea6e6f247ec	d__Bacteria; p__Cyanobacteria; c__Cyanobacteriia; o__Synechococcales; f__Cyanobiaceae; g__Synechococcus_CC9902	0.989585
5baaed31bc731ef87a9a8da8d7fb0576	d__Bacteria; p__Firmicutes; c__Clostridia; o__Peptostreptococcales-Tissierellales; f__Peptostreptococcaceae; g__Paraclostridium	0.966347
3220f1320aa27ad721145c95dc6ba0fc	d__Bacteria; p__Bacteroidota; c__Bacteroidia; o__Bacteroidales; f__Prevotellaceae; g__Prevotella_9	1
6d5e1003a0b9fb607ee900228cf2ceca	d__Bacteria; p__Bacteroidota; c__Bacteroidia; o__Bacteroidales; f__Rikenellaceae; g__Rikenellaceae_RC9_gut_group; s__uncultured_bacterium	0.998988
075d8dea78f273a076d9fb82259348a9	d__Bacteria; p__Proteobacteria; c__Gammaproteobacteria; o__Enterobacterales; f__Succinivibrionaceae; g__Succinivibrio; s__uncultured_rumen	0.85598
a6f49386e5fe823f883be2c1fe152c84	d__Bacteria; p__Bacteroidota; c__Bacteroidia; o__Bacteroidales; f__Prevotellaceae; g__Prevotella_9; s__uncultured_bacterium	0.762338
0b53450c11f788684dc9282517bbe93b	d__Bacteria; p__Bacteroidota; c__Bacteroidia; o__Bacteroidales; f__Prevotellaceae; g__Alloprevotella	1
6ca0f56758f16c793d35499f8331aa81	d__Bacteria; p__Firmicutes; c__Clostridia; o__Lachnospirales; f__Lachnospiraceae; g__Lachnoclostridium; s__human_gut	0.793452
8ab211ae1a2761d07dd16c47b5625e80	d__Bacteria; p__Firmicutes; c__Clostridia; o__Lachnospirales; f__Lachnospiraceae; g__Lachnoclostridium; s__uncultured_organism	0.851399
a01b6188fb1fe6548a57a176ebbddf48	d__Bacteria; p__Bacteroidota; c__Bacteroidia; o__Bacteroidales; f__Bacteroidaceae; g__Bacteroides; s__Bacteroides_thetaiotaomicron	0.767277
88f5843b867aabe2251db4b59ee2b595	d__Bacteria; p__Bacteroidota; c__Bacteroidia; o__Bacteroidales; f__Prevotellaceae; g__uncultured; s__metagenome	0.941864
a6c71b9c4de24ac6d17f09c2540cbecf	d__Bacteria; p__Proteobacteria; c__Gammaproteobacteria; o__Enterobacterales; f__Aeromonadaceae; g__Aeromonas	0.969005
2061bee2216a4ed0a975d9ea83842197	d__Bacteria; p__Firmicutes; c__Clostridia; o__Oscillospirales; f__Ruminococcaceae; g__Faecalibacterium	0.999988
7b15b9e664efe5d1d7326e735b30bc1d	d__Bacteria; p__Cyanobacteria; c__Vampirivibrionia; o__Gastranaerophilales; f__Gastranaerophilales; g__Gastranaerophilales; s__uncultured_bacterium	0.726535
a7313b3d34fc8b32750b4d6e89edd650	d__Bacteria; p__Bacteroidota; c__Bacteroidia; o__Bacteroidales; f__Prevotellaceae; g__Alloprevotella	1
9e428cab604874258574343749d9032c	d__Bacteria; p__Bacteroidota; c__Bacteroidia; o__Bacteroidales; f__Bacteroidaceae; g__Bacteroides; s__Bacteroides_coprocola	0.999913
a9a6fc8768d1723aaf96db6b7242a2cd	d__Bacteria; p__Bacteroidota; c__Bacteroidia; o__Bacteroidales; f__Prevotellaceae; g__Prevotella	1
b390b08af24e85b4e482c12a6bbb2a97	d__Bacteria; p__Bacteroidota; c__Bacteroidia; o__Bacteroidales; f__Prevotellaceae; g__Prevotella_9	0.999999
68a70afaf4f24d5129a3019c7d4332de	d__Bacteria; p__Firmicutes; c__Clostridia; o__Oscillospirales; f__Ruminococcaceae; g__Faecalibacterium	0.999989
f11e4b249d3509fda9217d682ead7a7d	d__Bacteria; p__Desulfobacterota; c__Desulfovibrionia; o__Desulfovibrionales; f__Desulfovibrionaceae; g__Desulfovibrio; s__Desulfovibrio_piger	0.958831
2737e2b0d400b0c6546cc18963876abe	d__Bacteria; p__Firmicutes; c__Clostridia; o__Lachnospirales; f__Lachnospiraceae; g__Anaerostipes	0.999991
c04e63832bcfb7d7374a19b7d56cc3b3	d__Bacteria; p__Firmicutes; c__Clostridia; o__Lachnospirales; f__Lachnospiraceae; g__Lachnospiraceae_NK4A136_group; s__uncultured_Clostridium	0.957412
f73409050ed46995d362beea6b884ddc	d__Bacteria; p__Firmicutes; c__Clostridia; o__Lachnospirales; f__Lachnospiraceae; g__Anaerostipes	0.999992
d7d3cdd53799e5296423251aa8f5cb20	d__Bacteria; p__Bacteroidota; c__Bacteroidia; o__Bacteroidales; f__Bacteroidaceae; g__Bacteroides; s__Bacteroides_fragilis	0.977838
80d0014e06139095b480ddadb811ebce	d__Bacteria; p__Bacteroidota; c__Bacteroidia; o__Bacteroidales; f__Prevotellaceae; g__Prevotella_9	1
10d07f8c1ac3ca987c212ca51396d38f	d__Bacteria; p__Firmicutes; c__Clostridia; o__Oscillospirales; f__Ruminococcaceae; g__[Eubacterium]_siraeum_group; s__[Eubacterium]_siraeum	0.885425
d7276a09c0927731456d3fa7d9745330	d__Bacteria; p__Bacteroidota; c__Bacteroidia; o__Bacteroidales; f__Prevotellaceae; g__Alloprevotella; s__uncultured_Alloprevotella	0.782409
b05d64ba5dcf5b7bcbf88c70d20fbfe4	d__Bacteria; p__Firmicutes; c__Clostridia; o__Lachnospirales; f__Lachnospiraceae; g__Agathobacter; s__Eubacterium_ramulus	0.970281
8a66e4725750e40bd19b1770b6b845de	d__Bacteria; p__Firmicutes; c__Clostridia; o__Oscillospirales; f__Ruminococcaceae; g__Ruminococcus; s__Ruminococcus_bicirculans	0.990925
37cc6ffc4eee0e6b590e230369750206	d__Bacteria; p__Proteobacteria; c__Gammaproteobacteria; o__Burkholderiales; f__Sutterellaceae; g__Sutterella; s__Sutterellaceae_bacterium	0.999781
5a08835486ebbe0b17e71355224004fc	d__Bacteria; p__Proteobacteria; c__Alphaproteobacteria; o__Rhodobacterales; f__Rhodobacteraceae; g__Nautella	0.980412
8bec479b56127263167d1ddc50df2e0a	d__Bacteria; p__Bacteroidota; c__Bacteroidia; o__Bacteroidales; f__Prevotellaceae; g__Prevotella_9	0.999999
879798d90066c540c5b31b38c2a3fefe	d__Bacteria; p__Firmicutes; c__Clostridia; o__Lachnospirales; f__Lachnospiraceae; g__Agathobacter	0.975028
fd24f656aed74b7c19e59a833b3c4152	d__Bacteria; p__Bacteroidota; c__Bacteroidia; o__Bacteroidales; f__Prevotellaceae; g__Prevotella_9	1
76fc4961fc0d03b98855a86cb4a76a05	d__Bacteria; p__Firmicutes; c__Clostridia; o__Lachnospirales; f__Lachnospiraceae; g__[Eubacterium]_eligens_group	0.999857
0360a498b5585f9028fa802e6b4f7bf5	d__Bacteria; p__Firmicutes; c__Negativicutes; o__Veillonellales-Selenomonadales; f__Veillonellaceae; g__Dialister	1
87980ccf57ef2e7dfef80e34789debba	d__Bacteria; p__Firmicutes; c__Clostridia; o__Lachnospirales; f__Lachnospiraceae; g__Lachnospiraceae_FCS020_group; s__uncultured_organism	0.978393
ee1d26c08e202081cc6e74d3077bdb42	d__Bacteria; p__Cyanobacteria; c__Cyanobacteriia; o__Chloroplast; f__Chloroplast; g__Chloroplast; s__uncultured_bacterium	0.957862
bfb16e064c5c40f209b699e7fd3c69ee	d__Bacteria; p__Proteobacteria; c__Alphaproteobacteria; o__Caulobacterales; f__Hyphomonadaceae; g__uncultured	0.915063
8a1545c1c452f4c8a11a62315c2d08b2	d__Bacteria; p__Firmicutes; c__Clostridia; o__Oscillospirales; f__Oscillospiraceae	1
9053fc5c937eee9f16eb3c8fbf3f3039	d__Bacteria; p__Bacteroidota; c__Bacteroidia; o__Bacteroidales; f__Rikenellaceae; g__Rikenellaceae_RC9_gut_group; s__uncultured_bacterium	0.99996
4149e7afc413d557b531ca78d17d8fe3	d__Bacteria; p__Firmicutes; c__Bacilli; o__Erysipelotrichales; f__Erysipelotrichaceae; g__Turicibacter	1
31f65065981685d0756db935693187ae	d__Bacteria; p__Firmicutes; c__Clostridia; o__Oscillospirales; f__[Eubacterium]_coprostanoligenes_group; g__[Eubacterium]_coprostanoligenes_group; s__gut_metagenome	0.991976
1f57a5cefb56045f35fd0c1d8adf3c2f	d__Bacteria; p__Bacteroidota; c__Bacteroidia; o__Bacteroidales; f__Prevotellaceae; g__Prevotella_9	0.999999
7ca02f57eedd6108d92c6d568cd0a465	d__Bacteria; p__Firmicutes; c__Clostridia; o__Clostridiales; f__Clostridiaceae; g__Clostridium_sensu_stricto_13	0.999996
f1d10bfa443393cfe67263894c84e566	d__Bacteria; p__Firmicutes; c__Clostridia; o__Lachnospirales; f__Lachnospiraceae; g__Tyzzerella; s__Tyzzerella_sp.	0.73684
6cf9377cac40b1f3400cf708e908ae0e	d__Bacteria; p__Firmicutes; c__Clostridia; o__Monoglobales; f__Monoglobaceae; g__Monoglobus; s__uncultured_Clostridium	0.77245
3379f1861249410efb6cff8f11345f04	d__Bacteria; p__Proteobacteria; c__Gammaproteobacteria; o__Pseudomonadales; f__Moraxellaceae; g__Psychrobacter; s__Psychrobacter_immobilis	0.74669
8096877818093c080597e676030b25b3	d__Bacteria; p__Proteobacteria; c__Gammaproteobacteria; o__Pseudomonadales; f__Halieaceae; g__OM60(NOR5)_clade	0.998957
aea9d4660cd294050495c44d5f25bf80	d__Bacteria; p__Actinobacteriota; c__Actinobacteria; o__Bifidobacteriales; f__Bifidobacteriaceae; g__Bifidobacterium; s__Bifidobacterium_breve	0.948113
91dc84ebadabc9153b19cf300cbfa59b	d__Archaea; p__Euryarchaeota; c__Methanobacteria; o__Methanobacteriales; f__Methanobacteriaceae; g__Methanobrevibacter; s__Methanobrevibacter_smithii	0.70355
07d3ff68e2089c762beafbdd6c0cd03b	d__Bacteria; p__Bacteroidota; c__Bacteroidia; o__Bacteroidales; f__Prevotellaceae; g__Prevotella_9; s__uncultured_bacterium	0.8566
644963baadd731f85be4eeffc4a733c1	d__Bacteria; p__Firmicutes; c__Clostridia; o__Lachnospirales; f__Lachnospiraceae; g__Blautia	0.998134
1ae61c87686db30226b0ffa4c7656a74	d__Bacteria; p__Bacteroidota; c__Bacteroidia; o__Chitinophagales; f__uncultured; g__uncultured; s__uncultured_Bacteroidetes	0.973793
4c601a6cb7c73e8e8c3854a617bc3c89	d__Bacteria; p__Bacteroidota; c__Bacteroidia; o__Bacteroidales; f__Prevotellaceae; g__Prevotella	0.999658
d6b30012321cdc4f864fd38850243ad7	d__Bacteria; p__Firmicutes; c__Clostridia; o__Lachnospirales; f__Lachnospiraceae	0.999998
2f7271293c4ad0a004821c7b8a99a212	d__Bacteria; p__Bacteroidota; c__Bacteroidia; o__Bacteroidales; f__Prevotellaceae; g__Alloprevotella	1
b97d1619c1ec3e4be9d661c453ef60bd	d__Bacteria; p__Elusimicrobiota; c__Elusimicrobia; o__Elusimicrobiales; f__Elusimicrobiaceae; g__Elusimicrobium; s__uncultured_bacterium	0.999955
251d296666ae0bddd064492e944d332f	d__Bacteria; p__Firmicutes; c__Clostridia; o__Lachnospirales; f__Lachnospiraceae; g__Blautia	0.996893
d157ade9303477ab0b43e69c842bf44d	d__Bacteria; p__Firmicutes; c__Clostridia; o__Lachnospirales; f__Lachnospiraceae; g__Lachnospiraceae_NK4A136_group	0.985892
e1c246aa218e881bac780b7457a1dd9c	d__Bacteria; p__Bacteroidota; c__Bacteroidia; o__Bacteroidales; f__Prevotellaceae; g__Prevotella_9	0.999999
97e57d48d29ffb8a8abda15a70604b93	d__Bacteria; p__Bacteroidota; c__Bacteroidia; o__Bacteroidales; f__Prevotellaceae; g__Prevotella_9	1
350ba14926179628f62de3e64c6a551d	d__Bacteria; p__Firmicutes; c__Clostridia; o__Oscillospirales; f__Ruminococcaceae; g__uncultured; s__gut_metagenome	0.999472
fdd3209ad30f7bb2e74bdc3d72433350	d__Bacteria; p__Bacteroidota; c__Bacteroidia; o__Bacteroidales; f__Prevotellaceae; g__Prevotella	0.999283
e52ea0169cd25bd17280587736542de2	d__Bacteria; p__Fusobacteriota; c__Fusobacteriia; o__Fusobacteriales; f__Fusobacteriaceae; g__Fusobacterium	0.999967
6425d704a1fc2c7eaf8ba683993a95d5	d__Bacteria; p__Firmicutes; c__Clostridia; o__Lachnospirales; f__Lachnospiraceae; g__[Eubacterium]_eligens_group	0.999361
c06e01a322f8efc02a4166a995d986fd	d__Bacteria; p__Firmicutes; c__Clostridia; o__Lachnospirales; f__Lachnospiraceae	0.999999
6439779df40b30e914c7c4f710da704b	d__Bacteria; p__Bacteroidota; c__Bacteroidia; o__Bacteroidales; f__Prevotellaceae; g__Prevotella_9	1
c4bf908610bf22c42dd14993f138e24b	d__Bacteria; p__Bacteroidota; c__Bacteroidia; o__Bacteroidales; f__Bacteroidaceae; g__Bacteroides	1
47c53a8d43b6dbfd40e8cfa5bfeaf564	d__Bacteria; p__Bacteroidota; c__Bacteroidia; o__Bacteroidales; f__Rikenellaceae; g__Rikenellaceae_RC9_gut_group; s__uncultured_bacterium	0.999965
c3e7729c36657f932d3387f9f417f333	d__Bacteria; p__Firmicutes; c__Clostridia; o__Lachnospirales; f__Lachnospiraceae; g__Agathobacter	0.973317
041c18a64c81c7c38ff4d8107c1ef363	d__Bacteria; p__Bacteroidota; c__Bacteroidia; o__Bacteroidales; f__Prevotellaceae; g__Alloprevotella; s__gut_metagenome	0.857356
b63942b085cb4d95c64a848b1f1518ad	d__Bacteria; p__Bacteroidota; c__Bacteroidia; o__Bacteroidales; f__Prevotellaceae; g__Prevotella_9	1
f0a8debd3669285bdc66977b48892c03	d__Bacteria; p__Proteobacteria; c__Gammaproteobacteria; o__Enterobacterales; f__Enterobacteriaceae; g__Escherichia-Shigella	0.996609
41c9da47192f071d961ac5b9174d6d4d	d__Bacteria; p__Firmicutes; c__Clostridia; o__Oscillospirales; f__Oscillospiraceae; g__Colidextribacter	0.997175
d7f53c17c4f6c7810e4f63234cf9d064	d__Bacteria; p__Proteobacteria; c__Gammaproteobacteria; o__Burkholderiales; f__Sutterellaceae; g__Sutterella	1
8d1f00b2a3ff43da29182c06cf360838	d__Bacteria; p__Bacteroidota; c__Bacteroidia; o__Bacteroidales; f__Prevotellaceae; g__Prevotella_9	1
ce8087b94022706be2e4bce6e46f78bd	d__Bacteria; p__Bacteroidota; c__Bacteroidia; o__Bacteroidales; f__Prevotellaceae; g__Prevotella_9	1
7aede64352f9c6a48ec5b1ecb651feb8	d__Bacteria; p__Bacteroidota; c__Bacteroidia; o__Bacteroidales; f__Prevotellaceae; g__Prevotella_9	1
53561065a8d4d6f86f4ad6d2101fb33e	d__Bacteria; p__Bacteroidota; c__Bacteroidia; o__Bacteroidales; f__Prevotellaceae; g__Prevotella_9	1
83f17deb8de2c23b361ce06ea074937e	d__Bacteria; p__Firmicutes; c__Clostridia; o__Oscillospirales; f__Ruminococcaceae	0.998448
12377a177bf6814aa7c4974260c4b0ae	d__Bacteria; p__Bacteroidota; c__Bacteroidia; o__Bacteroidales; f__Prevotellaceae; g__Prevotella_9	1
e2807aa611bf9f59038243eb7ea3e237	d__Bacteria; p__Firmicutes; c__Clostridia; o__Clostridiales; f__Clostridiaceae; g__Clostridium_sensu_stricto_1; s__Clostridium_perfringens	0.965891
82c71062d5997841aeba831a06aea111	d__Bacteria; p__Firmicutes; c__Clostridia; o__Lachnospirales; f__Lachnospiraceae; g__Agathobacter	0.787262
1c7846cda2f632215202ab6bb52f39c1	d__Bacteria; p__Actinobacteriota; c__Actinobacteria; o__Bifidobacteriales; f__Bifidobacteriaceae; g__Bifidobacterium	1
7baffe6e80a4ff77f10e4979430e605b	d__Bacteria; p__Firmicutes; c__Clostridia; o__Lachnospirales; f__Lachnospiraceae; g__Lachnospiraceae_UCG-010; s__uncultured_organism	0.784118
fa1ed62167075e477791d653e99a2634	d__Bacteria; p__Firmicutes; c__Negativicutes; o__Veillonellales-Selenomonadales; f__Veillonellaceae; g__Dialister; s__uncultured_bacterium	0.807333
de4a9e19e1a0921aaf47f6d3441d4fb8	d__Bacteria; p__Firmicutes; c__Clostridia; o__Oscillospirales; f__Ruminococcaceae; g__Incertae_Sedis; s__uncultured_organism	0.929176
ddb86f9de5a1de6649a1ff07c59c099b	d__Bacteria; p__Bacteroidota; c__Bacteroidia; o__Bacteroidales; f__Prevotellaceae; g__Alloprevotella	1
13791204578b9c2690be00b0d56c4431	d__Bacteria; p__Bacteroidota; c__Bacteroidia; o__Bacteroidales; f__Prevotellaceae; g__Prevotella_9	1
e4beb2a0cf01b366f1ab74e2a8673aba	d__Bacteria; p__Firmicutes; c__Clostridia; o__Lachnospirales; f__Lachnospiraceae; g__Tyzzerella; s__Tyzzerella_sp.	0.728859
4745dee3b51c9f111d4510b3fdc13cbe	d__Bacteria; p__Firmicutes; c__Clostridia; o__Oscillospirales; f__Ruminococcaceae; g__Incertae_Sedis	1
6a4b065ed2a9086b24cd62ac33918166	d__Bacteria; p__Firmicutes; c__Clostridia; o__Lachnospirales; f__Lachnospiraceae; g__Lachnospiraceae_UCG-010; s__uncultured_organism	0.987647
e21fc8d6fb72d301fc9c60d5767cce74	d__Bacteria; p__Desulfobacterota; c__Desulfovibrionia; o__Desulfovibrionales; f__Desulfovibrionaceae; g__Bilophila	1
40f654bda7dfcf25bc8a6e6f873025ce	d__Bacteria; p__Firmicutes; c__Bacilli; o__Erysipelotrichales; f__Erysipelatoclostridiaceae; g__Catenibacterium; s__uncultured_bacterium	0.966783
02e2e5fc6cc65b4fca0db9d760b540b5	d__Bacteria; p__Bacteroidota; c__Bacteroidia; o__Bacteroidales; f__Prevotellaceae; g__Prevotella; s__uncultured_organism	0.898273
bb8d7dea5b8d68c017a276447ec59ed0	d__Bacteria; p__Firmicutes; c__Clostridia; o__Oscillospirales; f__Ruminococcaceae	0.998826
e36f5ce5f53ca1b529a8bab9a244e28b	d__Bacteria; p__Bacteroidota; c__Bacteroidia; o__Bacteroidales; f__Prevotellaceae; g__Prevotella; s__uncultured_organism	0.737599
e3f15a31d00f35643d35f2ad9a7a615c	d__Bacteria; p__Firmicutes; c__Clostridia; o__Lachnospirales; f__Lachnospiraceae; g__Lachnospiraceae_FCS020_group; s__uncultured_Clostridium	0.707592
5291006ef2427233f10df0b5ca786a79	d__Bacteria; p__Firmicutes; c__Clostridia; o__Oscillospirales; f__Ruminococcaceae; g__UBA1819; s__uncultured_organism	0.728284
2e53de8fc714867fccc1b5270f4e8767	d__Bacteria; p__Firmicutes; c__Clostridia; o__Clostridiales; f__Clostridiaceae; g__Clostridium_sensu_stricto_1; s__Clostridium_perfringens	0.981859
9aaf869b7b15c40cffa869829f35bc2d	d__Bacteria; p__Firmicutes; c__Clostridia; o__Oscillospirales; f__Ruminococcaceae; g__Faecalibacterium	0.999989
c12e33a0a9682c774dca5456b2a5fa7c	d__Bacteria; p__Firmicutes; c__Clostridia; o__Oscillospirales; f__Oscillospiraceae; g__UCG-005	0.954343
269749945c522df7ccb071f311b38584	d__Bacteria; p__Firmicutes; c__Clostridia; o__Lachnospirales; f__Lachnospiraceae; g__[Eubacterium]_hallii_group	1
3931b0f78a380b688a82dc04fba70a31	d__Bacteria; p__Bacteroidota; c__Bacteroidia; o__Bacteroidales; f__Prevotellaceae; g__uncultured; s__uncultured_bacterium	0.986231
b3c8984deaea9d42cb04667eade22fe4	d__Bacteria; p__Firmicutes; c__Bacilli; o__Lactobacillales; f__Lactobacillaceae; g__Ligilactobacillus; s__Lactobacillus_ruminis	0.976215
c5a70da378a51ee8be7a1bf32b753bbf	d__Bacteria; p__Bacteroidota; c__Bacteroidia; o__Bacteroidales; f__Prevotellaceae; g__Prevotella; s__uncultured_organism	0.967313
50d3445948b8d11e1bdb00956cd46912	d__Bacteria; p__Firmicutes; c__Clostridia; o__Oscillospirales; f__Oscillospiraceae; g__UCG-002	0.999857
d89f50e84c7e6e2644badb9a4af2d87b	d__Bacteria; p__Proteobacteria; c__Gammaproteobacteria; o__Burkholderiales; f__Sutterellaceae; g__Sutterella; s__uncultured_bacterium	0.791156
ddbf23c8c5653d14479d9bf997ef7e1b	d__Bacteria; p__Bacteroidota; c__Bacteroidia; o__Bacteroidales; f__Bacteroidaceae; g__Bacteroides; s__Bacteroides_uniformis	0.945259
7be20ab5575e77de265dba897f45b263	d__Bacteria; p__Firmicutes; c__Clostridia; o__Oscillospirales; f__Oscillospiraceae	0.999983
a018eb1d8afceb2751d3b92b22f4d35f	d__Bacteria; p__Firmicutes; c__Bacilli; o__Erysipelotrichales; f__Erysipelatoclostridiaceae; g__Erysipelatoclostridium	1
2de10dd2ae8a30ed0ac7e261c66ca912	d__Bacteria; p__Bacteroidota; c__Bacteroidia; o__Bacteroidales; f__Bacteroidaceae; g__Bacteroides; s__Bacteroides_vulgatus	0.962895
6f8854b3c5402c8a125a81c5f0cbec02	d__Bacteria; p__Actinobacteriota; c__Coriobacteriia; o__Coriobacteriales; f__Eggerthellaceae; g__Senegalimassilia; s__uncultured_bacterium	0.983274
2bcb133cf1bc5ece2ad3442d8f6f1b56	d__Bacteria; p__Firmicutes; c__Clostridia; o__Clostridia_vadinBB60_group; f__Clostridia_vadinBB60_group; g__Clostridia_vadinBB60_group; s__gut_metagenome	0.8919
40772a92fae6089324f164e26398cc66	d__Bacteria; p__Bacteroidota; c__Bacteroidia; o__Bacteroidales; f__Muribaculaceae; g__Muribaculaceae	0.982784
9ca58d5a4099ac653428ece6d3f9cd5e	d__Bacteria; p__Firmicutes; c__Clostridia; o__Clostridia_UCG-014; f__Clostridia_UCG-014; g__Clostridia_UCG-014; s__unidentified	0.978371
becd41694d8549934322f09b3542e8e9	d__Bacteria; p__Bacteroidota; c__Bacteroidia; o__Bacteroidales; f__Prevotellaceae; g__Prevotella_9	1
04233a233b68e973c4bbcfc4b07acdf7	d__Bacteria; p__Bacteroidota; c__Bacteroidia; o__Bacteroidales; f__Bacteroidaceae; g__Bacteroides; s__Bacteroides_fragilis	0.994514
2e22e4326b1668ec11c6979038f5fc3c	d__Bacteria; p__Firmicutes; c__Clostridia; o__Lachnospirales; f__Lachnospiraceae; g__Blautia	0.989809
8f16b9226a36bea8cfd37d863d749252	d__Bacteria; p__Fusobacteriota; c__Fusobacteriia; o__Fusobacteriales; f__Fusobacteriaceae; g__Fusobacterium; s__Fusobacterium_mortiferum	0.988517
56bdb5d2c83b86397de314cbbf501251	d__Bacteria; p__Firmicutes; c__Clostridia; o__Lachnospirales; f__Lachnospiraceae	0.999999
f0cfe735b9269074317f4d2471b53552	d__Bacteria; p__Bacteroidota; c__Bacteroidia; o__Bacteroidales; f__Prevotellaceae; g__Prevotella	0.999998
f8efc71766d2af165b3da652878b6c2b	d__Bacteria; p__Proteobacteria; c__Gammaproteobacteria; o__Enterobacterales; f__Aeromonadaceae; g__Aeromonas	0.976165
68cf49a0e1746158a4194d06ca99fd50	d__Bacteria; p__Firmicutes; c__Clostridia; o__Clostridiales; f__Clostridiaceae; g__Clostridium_sensu_stricto_13	0.997935
052411c15a522470172ed188dfbc42f3	d__Bacteria; p__Firmicutes; c__Clostridia; o__Oscillospirales; f__Butyricicoccaceae; g__Butyricicoccus	1
4c414250cfbff5a8b1cc8b674a1ba035	d__Bacteria; p__Firmicutes; c__Clostridia; o__Oscillospirales; f__[Eubacterium]_coprostanoligenes_group; g__[Eubacterium]_coprostanoligenes_group; s__uncultured_bacterium	0.714619
e354b5d74ec0c6051d5a8c7054f6e004	d__Bacteria; p__Bacteroidota; c__Bacteroidia; o__Bacteroidales; f__Prevotellaceae; g__Prevotella_9	1
adcf1f1a49a7561ff8cc24bb9aae9117	d__Bacteria; p__Firmicutes; c__Negativicutes; o__Veillonellales-Selenomonadales; f__Veillonellaceae; g__Dialister; s__uncultured_bacterium	0.758959
4ce3ea54623496951d0d79f3e7d14a6a	d__Bacteria; p__Bacteroidota; c__Bacteroidia; o__Bacteroidales; f__Tannerellaceae; g__Parabacteroides; s__Parabacteroides_distasonis	0.73159
e7fc8a7b7dbd6ef1b3a169709fc1445d	d__Bacteria; p__Firmicutes; c__Clostridia; o__Oscillospirales; f__Oscillospiraceae; g__UCG-002	0.999584
b4a6a08056a0d8394663813ca92b7cd9	d__Bacteria; p__Firmicutes; c__Clostridia; o__Clostridiales; f__Clostridiaceae; g__Sarcina	0.99849
f7ce436717c1ee302d184dacde2e8423	d__Bacteria; p__Cyanobacteria; c__Cyanobacteriia; o__Synechococcales; f__Cyanobiaceae; g__Synechococcus_CC9902	0.965017
69b43409a31a9825db2422b8257761cc	d__Bacteria; p__Firmicutes; c__Clostridia; o__Clostridia_vadinBB60_group; f__Clostridia_vadinBB60_group; g__Clostridia_vadinBB60_group; s__gut_metagenome	0.995465
ddff18673cf916ccef0c101d4f6d8697	d__Bacteria; p__Proteobacteria; c__Alphaproteobacteria; o__Rhodospirillales; f__Rhodospirillaceae; g__Insolitispirillum; s__Insolitispirillum_peregrinum	0.99957
7c435146180390b67a87bb81dcf08cb5	d__Bacteria; p__Firmicutes; c__Clostridia; o__Lachnospirales; f__Lachnospiraceae; g__Blautia	0.975992
b6ca57b9cf5e2d88922807a1cc3e237b	d__Bacteria; p__Firmicutes; c__Clostridia; o__Oscillospirales; f__Oscillospiraceae; g__NK4A214_group; s__metagenome	0.821579
f9bf25150c643d74e7af3bd8a65856ae	d__Bacteria; p__Bacteroidota; c__Bacteroidia; o__Bacteroidales; f__Bacteroidaceae; g__Bacteroides; s__Bacteroides_fragilis	0.996798
af4c07b5cc28acad049fb798cad96c8e	d__Bacteria; p__Bacteroidota; c__Bacteroidia; o__Bacteroidales; f__Bacteroidaceae; g__Bacteroides; s__Bacteroides_sartorii	0.991242
e22e3879805db674d0a40bebd2c6b4b4	d__Bacteria; p__Firmicutes; c__Clostridia; o__Clostridiales; f__Clostridiaceae; g__Clostridium_sensu_stricto_1	0.999993
7e3e371ef86710a1d15916b6ac9b8bab	d__Bacteria; p__Firmicutes; c__Clostridia; o__Lachnospirales; f__Lachnospiraceae; g__[Eubacterium]_eligens_group	0.999817
d236a4621e9ab7f264b83d3be0fbccfe	d__Bacteria; p__Bacteroidota; c__Bacteroidia; o__Bacteroidales; f__Prevotellaceae; g__Alloprevotella	1
334048af927954f62cd32ac0271f5abd	d__Bacteria; p__Firmicutes; c__Negativicutes; o__Veillonellales-Selenomonadales; f__Selenomonadaceae; g__Mitsuokella; s__uncultured_bacterium	0.892834
a61d69800bbc39a67320246d4d5eb122	d__Bacteria; p__Firmicutes; c__Clostridia; o__Lachnospirales; f__Lachnospiraceae; g__Agathobacter	0.970548
d326b0f5a593fefc9ae9cb01b92dca69	d__Bacteria; p__Firmicutes; c__Clostridia; o__Lachnospirales; f__Lachnospiraceae; g__uncultured; s__uncultured_Eubacterium	0.970151
89336c9a1be4c8ed5f704ed8eec1aaa9	d__Bacteria; p__Cyanobacteria; c__Cyanobacteriia; o__Synechococcales; f__Cyanobiaceae; g__Synechococcus_CC9902	0.880624
6243bc0c7a8497fab3add9661da6340e	d__Bacteria; p__Firmicutes; c__Clostridia; o__Lachnospirales; f__Lachnospiraceae; g__Lachnospiraceae_NK4A136_group; s__uncultured_bacterium	0.714611
15b6af718a64d200f9b477ca2b7bf144	d__Bacteria; p__Firmicutes; c__Clostridia; o__Lachnospirales; f__Lachnospiraceae; g__Blautia	0.998072
250f6c50fd035df7ffa2472d78043c65	d__Bacteria; p__Bacteroidota; c__Bacteroidia; o__Bacteroidales; f__Prevotellaceae; g__Prevotella_9	1
e1481236cfd7f904a27a92e7ee8aef30	d__Bacteria; p__Proteobacteria; c__Gammaproteobacteria; o__Enterobacterales; f__Enterobacteriaceae; g__Enterobacter	0.883359
1a9e104369b0852d51b47ce6bf823539	d__Bacteria; p__Proteobacteria; c__Gammaproteobacteria; o__Enterobacterales; f__Succinivibrionaceae; g__Succinivibrio; s__uncultured_rumen	0.802334
a54fec02ed9fb297e5e421e037891f60	d__Bacteria; p__Firmicutes; c__Bacilli; o__Erysipelotrichales; f__Erysipelotrichaceae; g__Holdemanella; s__uncultured_bacterium	0.966528
b3e17ca56ecbd13abdf870ccdf030dbd	d__Bacteria; p__Firmicutes; c__Clostridia; o__Lachnospirales; f__Lachnospiraceae; g__Lachnospiraceae_NK4A136_group; s__uncultured_Clostridiales	0.92352
d46bee96430838464d394a3674b68ab7	d__Bacteria; p__Bacteroidota; c__Bacteroidia; o__Bacteroidales; f__Prevotellaceae; g__Prevotella; s__gut_metagenome	0.869815
de206643376ea9ced954e86929143db9	d__Bacteria; p__Firmicutes; c__Clostridia; o__Lachnospirales; f__Lachnospiraceae; g__Agathobacter	0.963768
150a853c551efcbf00e6d0ff3d2240c0	d__Bacteria; p__Firmicutes; c__Bacilli; o__Erysipelotrichales; f__Erysipelotrichaceae; g__Holdemanella; s__uncultured_bacterium	0.888999
3d5be5911e1aae8c1bf3562d26f5085a	d__Bacteria; p__Proteobacteria; c__Gammaproteobacteria; o__Enterobacterales; f__Aeromonadaceae; g__Aeromonas	0.975061
f5efaab4944dca6092be8006004d7397	d__Bacteria; p__Proteobacteria; c__Gammaproteobacteria; o__Enterobacterales; f__Enterobacteriaceae	0.962907
df0a59b8994a26a4c09b65c6df62c43f	d__Bacteria; p__Firmicutes; c__Clostridia; o__Lachnospirales; f__Lachnospiraceae; g__Roseburia	0.993768
b34f978325ec702ce77ccddf8667e2dc	d__Bacteria; p__Actinobacteriota; c__Coriobacteriia; o__Coriobacteriales; f__Eggerthellaceae; g__Senegalimassilia; s__uncultured_bacterium	0.997395
5f370ac909321e883adcb4799b534ce9	d__Bacteria; p__Firmicutes; c__Clostridia; o__Oscillospirales; f__Oscillospiraceae; g__UCG-005; s__uncultured_organism	0.976033
72d72607d63b628c7e0d1b5696a0f457	d__Bacteria; p__Proteobacteria; c__Alphaproteobacteria; o__Rhodobacterales; f__Rhodobacteraceae; g__HIMB11	0.882536
41f12803b7e9126312c63239369c531a	d__Bacteria; p__Bacteroidota; c__Bacteroidia; o__Bacteroidales; f__Prevotellaceae; g__Prevotella_9	0.999998
89fdfed0daa1852ef44dcff4d1090b31	d__Bacteria; p__Bacteroidota; c__Bacteroidia; o__Bacteroidales; f__Bacteroidaceae; g__Bacteroides; s__Bacteroides_uniformis	0.892525
a631fa5a65880096559a113631ec8852	d__Bacteria; p__Bacteroidota; c__Bacteroidia; o__Bacteroidales; f__Barnesiellaceae; g__Barnesiella; s__uncultured_bacterium	0.884788
e18fcd0aa559096ce5d50faa4272bab4	d__Bacteria; p__Firmicutes; c__Clostridia; o__Oscillospirales; f__[Eubacterium]_coprostanoligenes_group; g__[Eubacterium]_coprostanoligenes_group; s__gut_metagenome	0.866652
14c507d74d01a0ba0bd54e1fff0da8d2	d__Bacteria; p__Bacteroidota; c__Bacteroidia; o__Bacteroidales; f__Prevotellaceae; g__Alloprevotella; s__gut_metagenome	0.741658
9d2c8caeb6241f933ef317e09bac147a	d__Bacteria; p__Bacteroidota; c__Bacteroidia; o__Bacteroidales; f__Rikenellaceae; g__Alistipes	1
bfb66793efcdafe3f872911d5a5325de	d__Bacteria; p__Actinobacteriota; c__Acidimicrobiia; o__Actinomarinales; f__Actinomarinaceae; g__Candidatus_Actinomarina	1
701421f64eeb8d049669187c06479669	d__Bacteria; p__Actinobacteriota; c__Coriobacteriia; o__Coriobacteriales; f__Atopobiaceae; g__Olsenella; s__metagenome	0.937551
6d1f8ccd43f9353a3baec84a213f7253	d__Bacteria; p__Proteobacteria; c__Gammaproteobacteria; o__Enterobacterales; f__Shewanellaceae; g__Shewanella; s__Shewanella_bicestrii	0.784749
3fd0bd203382ff7fcfe8fed0308821f6	d__Bacteria; p__Firmicutes; c__Clostridia; o__Oscillospirales; f__Ruminococcaceae; g__Subdoligranulum; s__uncultured_organism	0.711063
a300db7e8d6cb8376e1a7bc146209f04	d__Bacteria; p__Actinobacteriota; c__Actinobacteria; o__PeM15; f__PeM15; g__PeM15	1
1572e9751932966549c25ea32daaf545	d__Bacteria; p__Proteobacteria; c__Alphaproteobacteria; o__Sphingomonadales; f__Sphingomonadaceae	1
fcf9f2a64a65f067d37613330b00d4a6	d__Bacteria; p__Bacteroidota; c__Bacteroidia; o__Bacteroidales; f__Bacteroidaceae; g__Bacteroides	1
135ac53d27a1a0c30e98dc187e21ec7e	d__Bacteria; p__Bacteroidota; c__Bacteroidia; o__Bacteroidales; f__Muribaculaceae; g__Muribaculaceae; s__uncultured_bacterium	0.999107
6ac05fd0a0d969d90ee4730db1c16620	d__Bacteria; p__Firmicutes; c__Clostridia; o__Oscillospirales; f__Ruminococcaceae	0.999999
dd0f85e40ff3f28553e7dcf117517067	d__Bacteria; p__Firmicutes; c__Clostridia; o__Oscillospirales; f__Oscillospiraceae; g__uncultured	0.979142
a9c2e18cb30782759f92fa635a1b6046	d__Bacteria; p__Bacteroidota; c__Bacteroidia; o__Bacteroidales; f__Muribaculaceae; g__Muribaculaceae; s__uncultured_bacterium	0.724998
22c3e254d7229f82439edcc61e218ae4	d__Bacteria; p__Firmicutes; c__Clostridia; o__Lachnospirales; f__Lachnospiraceae	0.999998
2783d18e28ee998d5a228d9f2ee99c6c	d__Bacteria; p__Firmicutes; c__Clostridia; o__Lachnospirales; f__Lachnospiraceae; g__Roseburia	0.991548
8c5a27c81757c90e289dc4d9441790cf	d__Bacteria; p__Bacteroidota; c__Bacteroidia; o__Bacteroidales; f__Prevotellaceae; g__Prevotella_9	0.999999
0da74be155dbe2ff2d8e690f0e26e798	d__Bacteria; p__Bacteroidota; c__Bacteroidia; o__Bacteroidales; f__Prevotellaceae; g__Prevotella_9	0.999994
dceb4148782ac35daff9f0c22c6667c3	d__Bacteria; p__Proteobacteria; c__Alphaproteobacteria; o__Rhodobacterales; f__Rhodobacteraceae; g__HIMB11	0.893285
8eba7366a8f01b86e891de509d8cc771	d__Bacteria; p__Firmicutes; c__Clostridia; o__Oscillospirales; f__[Eubacterium]_coprostanoligenes_group; g__[Eubacterium]_coprostanoligenes_group; s__uncultured_bacterium	0.964166
4c39bb6012cde7f0f6b287f0cf6faba1	d__Bacteria; p__Bacteroidota; c__Bacteroidia; o__Bacteroidales; f__Tannerellaceae; g__Parabacteroides; s__Parabacteroides_distasonis	0.741599
689b027bf96bf70e96267e8a06744200	d__Bacteria; p__Firmicutes; c__Clostridia; o__Lachnospirales; f__Lachnospiraceae; g__Blautia; s__Ruminococcus_sp.	0.812043
df26b24e50e3ad1ac53d997e3e88bceb	d__Bacteria; p__Bacteroidota; c__Bacteroidia; o__Bacteroidales; f__Prevotellaceae; g__Prevotella; s__human_gut	0.988389
cb8e2c9ef45538d1b18e8a4913427ad9	d__Bacteria; p__Proteobacteria; c__Alphaproteobacteria; o__Sphingomonadales; f__Sphingomonadaceae; g__Porphyrobacter	0.993129
6d68a3610728940a2abf0d3e7098332b	d__Bacteria; p__Firmicutes; c__Clostridia; o__Oscillospirales; f__UCG-010; g__UCG-010; s__uncultured_bacterium	0.897781
377b07b0ff0601d857e9b09e5cbcdd56	d__Bacteria; p__Firmicutes; c__Clostridia; o__Lachnospirales; f__Lachnospiraceae; g__Blautia	0.998259
ef7dc8272b87dadbeebd7353a6cdab71	d__Bacteria; p__Bacteroidota; c__Bacteroidia; o__Bacteroidales; f__Prevotellaceae; g__Prevotella_9; s__uncultured_organism	0.713735
8447f84eac55c7355597350e8279fd58	d__Bacteria; p__Proteobacteria; c__Gammaproteobacteria; o__Burkholderiales; f__Comamonadaceae; g__Comamonas; s__Comamonas_aquatica	0.934746
cd2bc1b630d0354722df21abdb3e4815	d__Bacteria; p__Proteobacteria; c__Gammaproteobacteria; o__Enterobacterales; f__Aeromonadaceae; g__Aeromonas	0.999195
ac617a43b29da98453b766ea4abbd44a	d__Bacteria; p__Firmicutes; c__Clostridia; o__Peptostreptococcales-Tissierellales; f__Anaerovoracaceae; g__Family_XIII_AD3011_group; s__uncultured_bacterium	0.962978
357e7f6a209379ea19ee4a6c913d5583	d__Bacteria; p__Bacteroidota; c__Bacteroidia; o__Bacteroidales; f__Prevotellaceae; g__Prevotella_9	0.999959
d2ed334beb138b61771dc5cc35a19948	d__Bacteria; p__Firmicutes; c__Bacilli; o__Erysipelotrichales; f__Erysipelotrichaceae; g__Holdemanella; s__uncultured_bacterium	0.986663
07dbff348e287cd8fa38a9366ae15cbc	d__Bacteria; p__Firmicutes; c__Clostridia; o__Oscillospirales; f__Ruminococcaceae; g__Ruminococcus; s__Ruminococcus_bicirculans	0.899428
f61ffa67b0c4dbce8f878088c58f9cbd	d__Bacteria; p__Bacteroidota; c__Bacteroidia; o__Bacteroidales; f__Prevotellaceae; g__Prevotella_9	1
02d0bd8bed4d187cf9cda39ca8ab3be6	d__Bacteria; p__Cyanobacteria; c__Cyanobacteriia; o__Synechococcales; f__Cyanobiaceae; g__Synechococcus_CC9902	0.77135
18a9028dff6d3759193ec26771449c1c	d__Bacteria; p__Proteobacteria; c__Gammaproteobacteria; o__Enterobacterales; f__Enterobacteriaceae; g__Klebsiella	0.903204
fc380f4dbed2c3483512c1a07cebc568	d__Bacteria; p__Firmicutes; c__Negativicutes; o__Veillonellales-Selenomonadales; f__Veillonellaceae; g__Dialister; s__uncultured_bacterium	0.854709
1f77df79d81bd683d00910adfeba7d73	d__Bacteria; p__Firmicutes; c__Bacilli; o__Erysipelotrichales; f__Erysipelotrichaceae; g__Holdemanella; s__uncultured_bacterium	0.714804
fb7084a65e0ffd36a2e5d4e771b99fba	d__Bacteria; p__Firmicutes; c__Clostridia; o__Oscillospirales; f__Oscillospiraceae; g__UCG-003; s__uncultured_organism	0.879417
1af221548a58a4fff59f8331a8cb8008	d__Bacteria; p__Firmicutes; c__Clostridia; o__Oscillospirales; f__Ruminococcaceae; g__Faecalibacterium	0.999993
1cec2094e9afd15c76bd2abf632e63a5	d__Bacteria; p__Bacteroidota; c__Bacteroidia; o__Bacteroidales; f__Prevotellaceae; g__Alloprevotella; s__uncultured_bacterium	0.710863
783d5459b7b42bd4d7a2ac1d434949b2	d__Bacteria; p__Firmicutes; c__Bacilli; o__Lactobacillales; f__Streptococcaceae; g__Streptococcus	1
785314c917c979b50a09201d82aeba41	d__Bacteria; p__Bacteroidota; c__Bacteroidia; o__Bacteroidales; f__Prevotellaceae; g__Prevotella_9; s__uncultured_bacterium	0.863512
4503e915027dbc514191455b074aedca	d__Bacteria; p__Bacteroidota; c__Bacteroidia; o__Bacteroidales; f__Muribaculaceae; g__Muribaculaceae; s__uncultured_organism	0.998942
aa324c45b4af999dd676cc16c8739ebb	d__Bacteria; p__Bacteroidota; c__Bacteroidia; o__Bacteroidales; f__Barnesiellaceae; g__Barnesiella; s__uncultured_bacterium	0.8403
61f633f9c4f59a7d71b0a89cf98a87a7	d__Bacteria; p__Bacteroidota; c__Bacteroidia; o__Bacteroidales; f__Prevotellaceae; g__Prevotella_9; s__Prevotellaceae_bacterium	0.805905
f74ec4df8d88953d4903125e607c818e	d__Bacteria; p__Actinobacteriota; c__Actinobacteria; o__Micrococcales; f__Microbacteriaceae; g__Candidatus_Aquiluna; s__uncultured_bacterium	0.924649
af17873bd26e0db6a5397e4d013d02b3	d__Bacteria; p__Firmicutes; c__Bacilli; o__Erysipelotrichales; f__Erysipelatoclostridiaceae; g__Catenibacterium; s__uncultured_bacterium	0.913164
e51d7750559e990a744cccb590001fe5	d__Bacteria; p__Bacteroidota; c__Bacteroidia; o__Bacteroidales; f__Prevotellaceae; g__Prevotella_9	1
2d6041f13dcd901cc219476fd6955354	d__Bacteria; p__Firmicutes; c__Clostridia; o__Oscillospirales; f__Oscillospiraceae; g__UCG-005; s__uncultured_organism	0.98963
06dafa84b8565aab4ca0bf46d4cc3c63	d__Bacteria; p__Proteobacteria; c__Alphaproteobacteria; o__Rhizobiales; f__Stappiaceae; g__Stappiaceae; s__uncultured_bacterium	0.99991
b3599bf467aa350e37d3d4b3ebdade21	d__Bacteria; p__Bacteroidota; c__Bacteroidia; o__Bacteroidales; f__Prevotellaceae; g__Prevotella_9	1
36820592a8e64721e8dc19616305311a	d__Bacteria; p__Bacteroidota; c__Bacteroidia; o__Bacteroidales; f__Prevotellaceae; g__Paraprevotella	1
5c1e85eefd4297635ef6bb52271aa444	d__Bacteria; p__Firmicutes; c__Bacilli; o__Lactobacillales; f__Lactobacillaceae; g__Limosilactobacillus; s__Lactobacillus_oris	0.863331
6c3650722ecd334a593d3d969afa2f9a	d__Bacteria; p__Firmicutes; c__Clostridia; o__Oscillospirales; f__Oscillospiraceae; g__NK4A214_group	0.99905
c321cee87a699373387b2ace8408029a	d__Bacteria; p__Bacteroidota; c__Bacteroidia; o__Bacteroidales; f__Prevotellaceae; g__Prevotella_7; s__uncultured_bacterium	0.999689
35073cb05322d58a402aa5bdfd67d2c3	d__Bacteria; p__Bacteroidota; c__Bacteroidia; o__Bacteroidales; f__Prevotellaceae; g__Prevotella_9; s__uncultured_bacterium	0.769702
00ae5408ccb394096f57154b7a696b47	d__Bacteria; p__Proteobacteria; c__Alphaproteobacteria; o__SAR11_clade; f__Clade_I; g__Clade_Ia	0.985738
5ac8bcf6933fe62859e40b310bbe9dcb	d__Bacteria; p__Bacteroidota; c__Bacteroidia; o__Bacteroidales; f__Prevotellaceae; g__Prevotella_7; s__Massiliprevotella_massiliensis	0.922619
a401b24d9b8f9e721c36d6967c108564	d__Bacteria; p__Bacteroidota; c__Bacteroidia; o__Bacteroidales; f__Bacteroidaceae; g__Bacteroides; s__Bacteroidaceae_bacterium	0.999876
56f1f207c7225023ee70f87922fde402	d__Bacteria; p__Firmicutes; c__Clostridia; o__Clostridiales; f__Clostridiaceae; g__Clostridium_sensu_stricto_1; s__Clostridium_perfringens	0.955164
2d58269151b5925c1fecc0bd3d3197c5	d__Bacteria; p__Bacteroidota; c__Bacteroidia; o__Bacteroidales; f__Prevotellaceae; g__Prevotella_9; s__uncultured_bacterium	0.743983
b6b804323b11530a7bb8c25d42de7c58	d__Bacteria; p__Bacteroidota; c__Bacteroidia; o__Bacteroidales; f__Muribaculaceae; g__Muribaculaceae; s__uncultured_Bacteroidales	0.803001
5c9394a54febba5abe8a258a80763b4a	d__Bacteria; p__Bacteroidota; c__Bacteroidia; o__Bacteroidales; f__Prevotellaceae; g__Prevotella_9	0.999998
f6e1a92281e0e0ddac0834736c64106b	d__Bacteria; p__Bacteroidota; c__Bacteroidia; o__Bacteroidales; f__Rikenellaceae; g__Rikenellaceae_RC9_gut_group; s__uncultured_bacterium	0.999988
83a5381789d9b36ee36d3a312617f938	d__Bacteria; p__Firmicutes; c__Clostridia; o__Oscillospirales; f__Ruminococcaceae; g__CAG-352; s__uncultured_bacterium	0.997861
60a4b2f7ce53e7c13358c68807a580c1	d__Bacteria; p__Actinobacteriota; c__Coriobacteriia; o__Coriobacteriales; f__Atopobiaceae; g__Olsenella; s__metagenome	0.986599
07d972d62fa0147ded471054933956ce	d__Bacteria; p__Bacteroidota; c__Bacteroidia; o__Chitinophagales; f__Saprospiraceae; g__uncultured; s__uncultured_bacterium	0.993351
53025ff00ec8fba0a4488052174472f0	d__Bacteria; p__Firmicutes; c__Clostridia; o__Oscillospirales; f__Ruminococcaceae; g__Ruminococcus; s__Ruminococcus_bicirculans	0.954552
a4cd934aad8d7cca2fca9b348bfa2d67	d__Bacteria; p__Bacteroidota; c__Bacteroidia; o__Bacteroidales; f__Prevotellaceae; g__Prevotella_9	0.999999
881f794e641e53713b1c0ea8d2b86a05	d__Bacteria; p__Firmicutes; c__Clostridia; o__Lachnospirales; f__Lachnospiraceae; g__[Ruminococcus]_gnavus_group	0.997126
bb508c64fb91178a28ec7e9592216932	d__Bacteria; p__Bacteroidota; c__Bacteroidia; o__Bacteroidales; f__Prevotellaceae; g__Prevotella_9; s__uncultured_bacterium	0.729536
4db7b2e058aaf075f56662952b1e9b86	d__Bacteria; p__Firmicutes; c__Bacilli; o__Erysipelotrichales; f__Erysipelotrichaceae; g__Allobaculum; s__uncultured_bacterium	0.999803
0b311fd10d1a4071f1c20a67adaa55ac	d__Bacteria; p__Bacteroidota; c__Bacteroidia; o__Bacteroidales; f__Prevotellaceae; g__Prevotella_9	1
b3218f853bf93ca30d73793f7cb66c0d	d__Bacteria; p__Bacteroidota; c__Bacteroidia; o__Bacteroidales; f__Prevotellaceae; g__Prevotella_7; s__uncultured_bacterium	0.999738
4e4a38818b272b188932096b181b1572	d__Bacteria; p__Bacteroidota; c__Bacteroidia; o__Bacteroidales; f__Prevotellaceae; g__Prevotella_9; s__uncultured_bacterium	0.766246
88484cd438c2baaf5d63316c4bb7da9c	d__Bacteria; p__Firmicutes; c__Bacilli; o__Lactobacillales; f__Streptococcaceae; g__Streptococcus; s__Streptococcus_salivarius	0.781106
6c50dd3cf297cf30eaf754d064def0bb	d__Bacteria; p__Proteobacteria; c__Gammaproteobacteria; o__Enterobacterales; f__Enterobacteriaceae; g__Klebsiella	0.911684
668f606e44b668b5ce31ba64a3425db6	d__Bacteria; p__Firmicutes; c__Negativicutes; o__Acidaminococcales; f__Acidaminococcaceae; g__Phascolarctobacterium; s__uncultured_bacterium	0.744757
c666f9631fd5cc91cac3e849b24d02fd	d__Bacteria; p__Bacteroidota; c__Bacteroidia; o__Bacteroidales; f__Muribaculaceae; g__Muribaculaceae	0.999999
3cd52911420890fefd2099553411fdb4	d__Bacteria; p__Proteobacteria; c__Gammaproteobacteria; o__Enterobacterales; f__Aeromonadaceae; g__Aeromonas	0.924317
1c4000c4997277271ceec9e81641e0f2	d__Bacteria; p__Bacteroidota; c__Bacteroidia; o__Bacteroidales; f__Prevotellaceae; g__Alloprevotella; s__uncultured_organism	0.902621
ce04c001c6c43d28b5c17960d798d01d	d__Bacteria; p__Proteobacteria; c__Gammaproteobacteria; o__Burkholderiales; f__Sutterellaceae; g__Parasutterella; s__uncultured_organism	0.789225
faf480483dffdb7ead9ab637daa59c98	d__Bacteria; p__Bacteroidota; c__Bacteroidia; o__Bacteroidales; f__Prevotellaceae; g__Prevotella_9; s__uncultured_bacterium	0.761053
ae284ae298092486cc7ce4d4e1df6644	d__Bacteria; p__Firmicutes; c__Negativicutes; o__Veillonellales-Selenomonadales; f__Selenomonadaceae; g__Mitsuokella; s__uncultured_bacterium	0.960901
76b44fa289ebc01392a71aa1db4cb9f3	d__Bacteria; p__Firmicutes; c__Negativicutes; o__Veillonellales-Selenomonadales; f__Selenomonadaceae; g__Anaerovibrio	1
8de130ec30fb9e3002a44ae6cbf06d0a	d__Bacteria; p__Bacteroidota; c__Bacteroidia; o__Bacteroidales; f__Prevotellaceae; g__Prevotella_7; s__Massiliprevotella_massiliensis	0.98114
d118dedcb8277a28e6d3ae772fe1a2be	d__Bacteria; p__Firmicutes; c__Clostridia; o__Lachnospirales; f__Lachnospiraceae; g__[Eubacterium]_ventriosum_group	0.99997
a83b7248da24535968bbbefb1b6ebdf7	d__Bacteria; p__Firmicutes; c__Clostridia; o__Oscillospirales; f__Oscillospiraceae; g__UCG-003; s__uncultured_organism	0.941118
0ca6a9c5b1b03d6c643666062c82b499	d__Bacteria; p__Firmicutes; c__Clostridia; o__Oscillospirales; f__[Eubacterium]_coprostanoligenes_group; g__[Eubacterium]_coprostanoligenes_group	0.999996
290d70a891db1b26b7daca3e232e6669	d__Bacteria; p__Bacteroidota; c__Bacteroidia; o__Bacteroidales; f__Prevotellaceae; g__Alloprevotella; s__Prevotellaceae_bacterium	0.983225
4be80be705379fe624bf4f236868c161	d__Bacteria; p__Proteobacteria; c__Gammaproteobacteria; o__Pseudomonadales; f__Moraxellaceae; g__Acinetobacter; s__Acinetobacter_lwoffii	0.898268
d6868f792be4899e07f28c827f08ea53	d__Bacteria; p__Bacteroidota; c__Bacteroidia; o__Bacteroidales; f__Bacteroidaceae; g__Bacteroides; s__Bacteroides_nordii	0.994137
b803764a3bf4c19193100cbe10778b1b	d__Bacteria; p__Firmicutes; c__Bacilli; o__Lactobacillales; f__Lactobacillaceae; g__Lactobacillus; s__Lactobacillus_johnsonii	0.781104
3673a683d8af583c17d216ceffc0df62	d__Bacteria; p__Proteobacteria; c__Gammaproteobacteria; o__Pseudomonadales; f__Moraxellaceae; g__Psychrobacter	1
52db700c73772c0df959095403d58bbe	d__Bacteria; p__Bacteroidota; c__Bacteroidia; o__Bacteroidales; f__Tannerellaceae; g__Parabacteroides; s__Parabacteroides_distasonis	0.952368
070d726240be0175f44bb39f2c548eac	d__Bacteria; p__Firmicutes; c__Clostridia; o__Oscillospirales; f__Oscillospiraceae; g__UCG-002; s__uncultured_organism	0.953689
b2baacdb91747ad313b02bbddadc3319	d__Bacteria; p__Firmicutes; c__Clostridia; o__Oscillospirales; f__Oscillospiraceae; g__UCG-002	0.999932
0c8363e4eceb9b6e95a0da2153adc5f5	d__Bacteria; p__Firmicutes; c__Clostridia; o__Oscillospirales; f__Butyricicoccaceae; g__Butyricicoccus; s__uncultured_bacterium	0.991691
00a7069c61887549a552b1a92f4507fb	d__Bacteria; p__Proteobacteria; c__Gammaproteobacteria; o__Enterobacterales; f__Morganellaceae; g__Morganella	0.999799
a11cf534b1436fc250233bb6b89fea01	d__Bacteria; p__Firmicutes; c__Clostridia; o__Lachnospirales; f__Lachnospiraceae; g__Lachnospira	0.997522
16abbdda1a2783a547c99db42061b8e4	d__Bacteria; p__Firmicutes; c__Clostridia; o__Lachnospirales; f__Lachnospiraceae	0.999984
fcbfde81bc141f18f1404b00508d886c	d__Bacteria; p__Firmicutes; c__Clostridia; o__Lachnospirales; f__Lachnospiraceae; g__Lachnospira	0.994378
3a20b0a9c60281428a54f234a3f84754	d__Bacteria; p__Firmicutes; c__Clostridia; o__Oscillospirales; f__Ruminococcaceae; g__Faecalibacterium	0.999987
e6d52dd044ee3abab50f030bd74627dc	d__Bacteria; p__Bacteroidota; c__Bacteroidia; o__Bacteroidales; f__Muribaculaceae; g__Muribaculaceae; s__uncultured_bacterium	0.99426
e03ee1f1777020ae06c5e26fffd1acac	d__Bacteria; p__Bacteroidota; c__Bacteroidia; o__Bacteroidales; f__Prevotellaceae; g__Alloprevotella; s__uncultured_Alloprevotella	0.885502
b6d06201e2db212fb15c0c2e5bb65082	d__Bacteria; p__Bacteroidota; c__Bacteroidia; o__Bacteroidales; f__Prevotellaceae; g__Alloprevotella; s__uncultured_Alloprevotella	0.852325
5624e2faa7bed472c920eda50ac571ca	d__Bacteria; p__Bacteroidota; c__Bacteroidia; o__Bacteroidales; f__Prevotellaceae; g__Prevotella_9	1
1c8f61c2da4b52d9038c67cff216765e	d__Bacteria; p__Firmicutes; c__Clostridia; o__Lachnospirales; f__Lachnospiraceae; g__[Ruminococcus]_torques_group	0.998062
ef749decb33d23a2f89eef9fc2fc8958	d__Bacteria; p__Bacteroidota; c__Bacteroidia; o__Bacteroidales; f__Prevotellaceae; g__Prevotella_7; s__Massiliprevotella_massiliensis	0.957134
a42f456b9fa349d4928b841ec9a6313e	d__Bacteria; p__Bacteroidota; c__Bacteroidia; o__Bacteroidales; f__Prevotellaceae; g__Prevotella_9; s__uncultured_bacterium	0.865227
fedc83523ef9e9757d1d16da5d773c4e	d__Bacteria; p__Bacteroidota; c__Bacteroidia; o__Bacteroidales; f__Prevotellaceae; g__Prevotellaceae_UCG-001; s__uncultured_Bacteroidales	0.932333
ea1f8fed8b03e522371bc1636f3fdaa0	d__Bacteria; p__Actinobacteriota; c__Coriobacteriia; o__Coriobacteriales; f__Eggerthellaceae; g__Slackia	1
483931b77f72899280ba8db5c64f74ea	d__Bacteria; p__Bacteroidota; c__Bacteroidia; o__Bacteroidales; f__Prevotellaceae; g__Alloprevotella	1
ba9cddceeb8ac27b59dd4a3e8e918aa2	d__Bacteria; p__Proteobacteria; c__Alphaproteobacteria; o__Rhodobacterales; f__Rhodobacteraceae; g__Tropicimonas; s__uncultured_bacterium	0.966684
31c64f46e09f35a5e5eab623dc072d67	d__Bacteria; p__Cyanobacteria; c__Cyanobacteriia; o__Chloroplast; f__Chloroplast; g__Chloroplast; s__Oryza_sativa	0.803559
6b305f2ea0f7790b80841a7fc1ecb757	d__Bacteria; p__Proteobacteria; c__Gammaproteobacteria; o__Pseudomonadales; f__Moraxellaceae; g__Psychrobacter; s__Psychrobacter_immobilis	0.842101
2cb69a29d92ec3db4e102439379b5de6	d__Bacteria; p__Firmicutes; c__Clostridia; o__Oscillospirales; f__Ruminococcaceae; g__Subdoligranulum	0.999764
1c0949e7f4282c28096c344d2a0e15d3	d__Bacteria; p__Firmicutes; c__Clostridia; o__Lachnospirales; f__Lachnospiraceae; g__Lachnospiraceae_NK4A136_group; s__gut_metagenome	0.800337
607b6cd6a8b4af781646b1356deb9f69	d__Bacteria; p__Firmicutes; c__Clostridia; o__Oscillospirales; f__Oscillospiraceae; g__Flavonifractor	0.999916
4bfd753da576fb90bc4e253a4657f7a8	d__Bacteria; p__Firmicutes; c__Clostridia; o__Lachnospirales; f__Lachnospiraceae; g__[Eubacterium]_xylanophilum_group	0.994648
05073e247f22ba778523c1de9e3185c4	d__Bacteria; p__Proteobacteria; c__Gammaproteobacteria; o__Burkholderiales; f__Sutterellaceae; g__Sutterella; s__Sutterella_wadsworthensis	0.904242
7a793c7d4b9e1a65e9013f053b5854f5	d__Bacteria; p__Proteobacteria; c__Gammaproteobacteria; o__Enterobacterales; f__Aeromonadaceae; g__Aeromonas	0.998662
3fdef31e4ad43dc6bc7464b309d6460c	d__Bacteria; p__Cyanobacteria; c__Cyanobacteriia; o__Chloroplast; f__Chloroplast; g__Chloroplast; s__uncultured_bacterium	0.956215
7bfc24f2ac59ed50002560b53349f812	d__Bacteria; p__Firmicutes; c__Clostridia; o__Lachnospirales; f__Lachnospiraceae; g__Roseburia; s__gut_metagenome	0.991458
d69124fd7d2ae4a2b1263211c94248e4	d__Bacteria; p__Firmicutes; c__Clostridia; o__Christensenellales; f__Christensenellaceae; g__Christensenellaceae_R-7_group	0.999436
bb37db43a4cba4e7297f7ea91a9c16c9	d__Bacteria; p__Proteobacteria; c__Gammaproteobacteria; o__Enterobacterales; f__Enterobacteriaceae; g__Klebsiella	0.872973
062839bcaadb7d8c4899750e3e15197f	d__Bacteria; p__Proteobacteria; c__Gammaproteobacteria; o__Burkholderiales; f__Sutterellaceae; g__Sutterella; s__Sutterella_sp.	0.830534
ffeae2fdd8c2c7b1d1c1c1d7a33944c8	d__Bacteria; p__Firmicutes; c__Clostridia; o__Lachnospirales; f__Lachnospiraceae; g__Lachnoclostridium	0.993005
3405d03b5b15b136693d243a7a66b554	d__Bacteria; p__Firmicutes; c__Negativicutes; o__Veillonellales-Selenomonadales; f__Veillonellaceae; g__Megasphaera; s__Megasphaera_elsdenii	0.910153
9b7aab09c58de577adc9d10f298f50a8	d__Bacteria; p__Bacteroidota; c__Bacteroidia; o__Bacteroidales; f__Prevotellaceae; g__Prevotella_9	1
edb20faa3b173820d63e508ec2cf73b4	d__Bacteria; p__Actinobacteriota; c__Coriobacteriia; o__Coriobacteriales; f__Eggerthellaceae; g__Senegalimassilia; s__uncultured_bacterium	0.995681
d95e96718caa6f508f3815d2537fe8e9	d__Bacteria; p__Bacteroidota; c__Bacteroidia; o__Bacteroidales; f__uncultured; g__uncultured; s__uncultured_bacterium	0.998277
933f967c57c7afe93329f9b47b97d0fc	d__Bacteria; p__Bacteroidota; c__Bacteroidia; o__Chitinophagales; f__Saprospiraceae; g__uncultured	0.995994
d7f55e70856eef2033814717973f7544	d__Bacteria; p__Firmicutes; c__Clostridia; o__Lachnospirales; f__Lachnospiraceae; g__Coprococcus	0.793568
451c672d618dd34f787da81bee0accac	d__Bacteria; p__Proteobacteria; c__Gammaproteobacteria; o__Pseudomonadales; f__Moraxellaceae; g__Acinetobacter	1
38f321c3e1dafe9a9f0d982261bedbe2	d__Bacteria; p__Bacteroidota; c__Bacteroidia; o__Bacteroidales; f__Prevotellaceae; g__Prevotella_9	1
0ef455ad8f53c8cf6054d1315cacc3b4	d__Bacteria; p__Firmicutes; c__Clostridia; o__Oscillospirales; f__Butyricicoccaceae; g__Butyricicoccus	1
a64d400e303e7651236649384a8764cc	d__Bacteria; p__Firmicutes; c__Clostridia; o__Lachnospirales; f__Lachnospiraceae; g__Agathobacter; s__uncultured_bacterium	0.735864
fbb9702046c2d4c76964a14203a2d972	d__Bacteria; p__Bacteroidota; c__Bacteroidia; o__Bacteroidales; f__Tannerellaceae; g__Parabacteroides; s__Parabacteroides_distasonis	0.86336
a5a81a593f9852555bc08e6b779cf3d4	d__Bacteria; p__Firmicutes; c__Clostridia; o__Lachnospirales; f__Lachnospiraceae; g__Blautia; s__Lachnospiraceae_bacterium	0.979307
8b39a8de90fd6ca4761a05aa6c16dcd1	d__Bacteria; p__Verrucomicrobiota; c__Verrucomicrobiae; o__Verrucomicrobiales; f__Akkermansiaceae; g__Akkermansia	1
ef76dea0947a0e76a7e358cce1e13b94	d__Bacteria; p__Firmicutes; c__Clostridia; o__Lachnospirales; f__Lachnospiraceae; g__Blautia	0.997979
23da314b3d9e9a2248d26319bbefd997	d__Bacteria; p__Bacteroidota; c__Bacteroidia; o__Bacteroidales; f__Prevotellaceae; g__Prevotella; s__uncultured_organism	0.924491
eb634a7940f2eb7fab2fcece1682434c	d__Bacteria; p__Bacteroidota; c__Bacteroidia; o__Bacteroidales; f__Prevotellaceae; g__Prevotella; s__human_gut	0.795773
793929587b93e71a3b11e9cd667bea5e	d__Bacteria; p__Firmicutes; c__Clostridia; o__Lachnospirales; f__Lachnospiraceae; g__Lachnospiraceae_NK4A136_group	0.998259
ba418eda459466506fc76728e183d26a	d__Bacteria; p__Firmicutes; c__Clostridia; o__Oscillospirales; f__Ruminococcaceae	0.999253
5131aee0ff4acb2642494785bed8746c	d__Bacteria; p__Firmicutes; c__Clostridia; o__Clostridiales; f__Clostridiaceae; g__Clostridium_sensu_stricto_1	0.99824
964b4e1d99a1441b5dac125d1452b97a	d__Bacteria; p__Bacteroidota; c__Bacteroidia; o__Bacteroidales; f__Tannerellaceae	1
c350d6d15f19e81d0284b02874ba1df8	d__Bacteria; p__Firmicutes; c__Bacilli; o__Erysipelotrichales; f__Erysipelotrichaceae; g__Turicibacter	1
86dd2798430a848b4d4a56c1262dd3ce	d__Bacteria; p__Proteobacteria; c__Alphaproteobacteria; o__Rickettsiales; f__Mitochondria; g__Mitochondria	1
f991274e234ade6f6a6a2df1daeea685	d__Bacteria; p__Actinobacteriota; c__Actinobacteria; o__Bifidobacteriales; f__Bifidobacteriaceae; g__Bifidobacterium; s__Bifidobacterium_longum	0.864609
d462bff8b4eab4f0690c760ee366001f	d__Bacteria; p__Firmicutes; c__Clostridia; o__Oscillospirales; f__Ruminococcaceae; g__Faecalibacterium	0.999992
c7198ee513577912913b49a073e4a3ec	d__Bacteria; p__Proteobacteria; c__Gammaproteobacteria; o__Pseudomonadales; f__Moraxellaceae; g__Psychrobacter; s__Psychrobacter_maritimus	0.886906
fafc4868f20c6e14a375c99747fc3a4a	d__Bacteria; p__Campylobacterota; c__Campylobacteria; o__Campylobacterales; f__Arcobacteraceae	1
22a5cba8be32bfb9b7a0ea9e416ff777	d__Bacteria; p__Proteobacteria; c__Gammaproteobacteria; o__Pseudomonadales; f__Moraxellaceae; g__Acinetobacter	1
bfa8a2763f46f4a62682c490a69c6729	d__Bacteria; p__Proteobacteria; c__Gammaproteobacteria; o__Pseudomonadales; f__Moraxellaceae; g__Acinetobacter	1
c736c34fc313b5b5a26ee866c405a572	d__Bacteria; p__Bacteroidota; c__Bacteroidia; o__Bacteroidales; f__Prevotellaceae; g__Prevotella_9; s__uncultured_bacterium	0.713515
ac64216bb8e09b80c7b0ae6375420246	d__Bacteria; p__Cyanobacteria; c__Vampirivibrionia; o__Gastranaerophilales; f__Gastranaerophilales; g__Gastranaerophilales; s__uncultured_bacterium	0.787333
f13498037e942c9482b8819f10053eb3	d__Bacteria; p__Bacteroidota; c__Bacteroidia; o__Bacteroidales; f__Bacteroidaceae; g__Bacteroides; s__Bacteroides_finegoldii	0.960963
c191a0befac838c2f98424e1e1c1a206	d__Bacteria; p__Proteobacteria; c__Alphaproteobacteria; o__Rhodospirillales; f__uncultured; g__uncultured; s__uncultured_bacterium	0.999923
472a7cca0a5182c4b6d393d674baf993	d__Bacteria; p__Firmicutes; c__Clostridia; o__Oscillospirales; f__Ruminococcaceae; g__Faecalibacterium	0.99997
fbf3e59932bc84162bad6bd37d4ec102	d__Bacteria; p__Firmicutes; c__Negativicutes; o__Veillonellales-Selenomonadales; f__Veillonellaceae; g__Allisonella; s__uncultured_bacterium	0.981047
aa487a6c2fa49f8451f1284be1818f0c	d__Bacteria; p__Firmicutes; c__Clostridia; o__Oscillospirales; f__Ruminococcaceae; g__Faecalibacterium	0.999981
e53efdd316ec6f359f245f4162c095ea	d__Bacteria; p__Bacteroidota; c__Bacteroidia; o__Bacteroidales; f__Prevotellaceae; g__Prevotella_9	1
bdc424bc89be92082be03b5e6f4bc52a	d__Bacteria; p__Firmicutes; c__Clostridia; o__Lachnospirales; f__Lachnospiraceae; g__Blautia	0.995878
1d2c73917fa75e19031e4371ada743ab	d__Bacteria; p__Bacteroidota; c__Bacteroidia; o__Bacteroidales; f__Bacteroidaceae; g__Bacteroides; s__Bacteroides_plebeius	0.999978
34272e5acf8bda74002ed691482dd980	d__Bacteria; p__Firmicutes; c__Bacilli; o__Lactobacillales; f__Lactobacillaceae; g__Limosilactobacillus	0.900878
7f6cef5e434ebc6f26d4114e80bcf7d1	d__Bacteria; p__Bacteroidota; c__Bacteroidia; o__Bacteroidales; f__Prevotellaceae; g__Prevotella_9	0.999942
93654e5bf80c35b236bcc4014aec890d	d__Bacteria; p__Proteobacteria; c__Gammaproteobacteria; o__Enterobacterales; f__Enterobacteriaceae; g__Enterobacter	0.834051
2a4cfb7524511e5b8ce61b7e060fdae6	d__Bacteria; p__Actinobacteriota; c__Actinobacteria; o__Bifidobacteriales; f__Bifidobacteriaceae; g__Bifidobacterium	1
fae02f58870bbd3900cfa5b0eddbf77c	d__Bacteria; p__Firmicutes; c__Clostridia; o__Oscillospirales; f__Oscillospiraceae; g__uncultured; s__uncultured_Clostridiales	0.971342
67b0168955da2749c1957e69c9d24fe3	d__Bacteria; p__Firmicutes; c__Clostridia; o__Lachnospirales; f__Lachnospiraceae; g__Agathobacter	0.962535
0267049683e2e2b6c8a701e071f7168d	d__Bacteria; p__Firmicutes; c__Clostridia; o__Oscillospirales; f__Ruminococcaceae; g__Faecalibacterium	0.999995
983a4a18b64eccb6e8431103b84c8f52	d__Bacteria; p__Firmicutes; c__Clostridia; o__Lachnospirales; f__Lachnospiraceae; g__Lachnospiraceae_NK4A136_group	0.901113
4769bad4bfa47437da2079c9e73f2cf0	d__Bacteria; p__Bacteroidota; c__Bacteroidia; o__Bacteroidales; f__Prevotellaceae; g__Alloprevotella; s__uncultured_organism	0.914344
850e0d58c1aa35238538564a8010e0ff	d__Bacteria; p__Bacteroidota; c__Bacteroidia; o__Bacteroidales; f__Muribaculaceae; g__Muribaculaceae; s__uncultured_bacterium	0.951366
2e398b8d21dc0766b2cf014de5f215f9	d__Bacteria; p__Firmicutes; c__Bacilli; o__Lactobacillales; f__Lactobacillaceae; g__Ligilactobacillus	1
45cf2728db9d1fc309171bb258e16b35	d__Bacteria; p__Firmicutes; c__Clostridia; o__Oscillospirales; f__Oscillospiraceae; g__UCG-002; s__uncultured_organism	0.855099
e01193c7d8a6bb5acd53a5ba78c0ab50	d__Bacteria; p__Cyanobacteria; c__Cyanobacteriia; o__Synechococcales; f__Cyanobiaceae; g__Synechococcus_CC9902	0.907501
ffbcd4fdd66ce8284465f28f67c063b1	d__Bacteria; p__Proteobacteria; c__Gammaproteobacteria; o__Enterobacterales; f__Pectobacteriaceae; g__Dickeya	0.998393
b1d38a8bd6f9f89188acdf6af1caf481	d__Bacteria; p__Firmicutes; c__Clostridia; o__Lachnospirales; f__Lachnospiraceae; g__Lachnospiraceae_NK4A136_group	0.945513
8074ad8143410c4a234fae15994583ad	d__Bacteria; p__Firmicutes; c__Clostridia; o__Clostridia_vadinBB60_group; f__Clostridia_vadinBB60_group; g__Clostridia_vadinBB60_group; s__metagenome	0.999266
f3d062613e15b1da4944061134a7ca1f	d__Bacteria; p__Firmicutes; c__Clostridia; o__Lachnospirales; f__Lachnospiraceae; g__Roseburia	0.984702
6970e66e25a982bbdb93dbf47c20982e	d__Bacteria; p__Bacteroidota; c__Bacteroidia; o__Flavobacteriales; f__Flavobacteriaceae; g__NS4_marine_group; s__unidentified_marine	0.908058
7bc597d272b54926e9bdd69757583c8c	d__Bacteria; p__Proteobacteria; c__Gammaproteobacteria; o__Burkholderiales; f__Methylophilaceae; g__Methylotenera; s__uncultured_bacterium	0.941587
37d41fff97cd5561317fd8a95a2ebc95	d__Bacteria; p__Bacteroidota; c__Bacteroidia; o__Bacteroidales; f__Prevotellaceae; g__Prevotella	0.999171
497cf1ca15c9e58675757856103d7e95	d__Bacteria; p__Bacteroidota; c__Bacteroidia; o__Bacteroidales; f__Prevotellaceae; g__Prevotella_9	1
e909e35b246e5a19d9f561c40059fbc7	d__Bacteria; p__Bacteroidota; c__Bacteroidia; o__Bacteroidales; f__Bacteroidaceae; g__Bacteroides; s__Bacteroides_coprocola	0.999964
667c7a9ba435be56714ebcd4557f2a30	d__Bacteria; p__Firmicutes; c__Clostridia; o__Clostridiales; f__Clostridiaceae; g__Clostridium_sensu_stricto_1	0.999964
1e024a5879ca9b1f391eb91879321d1e	d__Bacteria; p__Proteobacteria; c__Gammaproteobacteria; o__Burkholderiales; f__Sutterellaceae; g__Sutterella; s__Sutterellaceae_bacterium	0.998093
705225244c39e4aebfd6915bb2785b76	d__Bacteria; p__Bacteroidota; c__Bacteroidia; o__Bacteroidales; f__Rikenellaceae; g__Alistipes; s__Alistipes_shahii	0.956078
2378c48b8913be33ed35fc17dedc2b5f	d__Bacteria; p__Spirochaetota; c__Spirochaetia; o__Spirochaetales; f__Spirochaetaceae; g__Treponema; s__Treponema_succinifaciens	1
b3288359571f940c99b1074ad0e895b0	d__Bacteria; p__Firmicutes; c__Clostridia; o__Clostridia_vadinBB60_group; f__Clostridia_vadinBB60_group; g__Clostridia_vadinBB60_group	1
77138978df489d19158d137626235a12	d__Bacteria; p__Proteobacteria; c__Gammaproteobacteria; o__Burkholderiales; f__Comamonadaceae; g__Comamonas	0.991344
b48e9583ce12b71b57679c1748ed7770	d__Bacteria; p__Bacteroidota; c__Bacteroidia; o__Bacteroidales; f__Prevotellaceae; g__Prevotella; s__uncultured_organism	0.888982
f9b626aca4903aa19f4a7989b1840c95	d__Bacteria; p__Firmicutes; c__Clostridia; o__Oscillospirales; f__Ruminococcaceae; g__Faecalibacterium	0.999983
851d8b0b44c78c7ce24c78b9f14b1d85	d__Bacteria; p__Bacteroidota; c__Bacteroidia; o__Bacteroidales; f__Bacteroidaceae; g__Bacteroides; s__Bacteroides_stercoris	0.990635
069f76f7e3c3b65dfdbada6891740029	d__Bacteria; p__Bacteroidota; c__Bacteroidia; o__Bacteroidales; f__Prevotellaceae; g__Prevotella	0.999468
f3a410e98a45a126ca49026269dbaa75	d__Bacteria; p__Firmicutes; c__Negativicutes; o__Veillonellales-Selenomonadales; f__Veillonellaceae; g__Dialister; s__uncultured_bacterium	0.951928
99550069bdf9ffa620d90f94a28d4245	d__Bacteria; p__Firmicutes; c__Bacilli; o__Erysipelotrichales; f__Erysipelotrichaceae; g__Faecalibaculum; s__uncultured_bacterium	0.86873
1330c35f7c38f56551b05ada1a7da6e7	d__Bacteria; p__Bacteroidota; c__Bacteroidia; o__Bacteroidales; f__Prevotellaceae; g__Prevotellaceae_UCG-001; s__uncultured_Bacteroidales	0.993125
d9790934a2d113adcc19f8afd8362e1a	d__Bacteria; p__Firmicutes; c__Clostridia; o__Lachnospirales; f__Lachnospiraceae	1
5fd6d183bdf1f40c2909a5ac510e9219	d__Bacteria; p__Firmicutes; c__Clostridia; o__Lachnospirales; f__Lachnospiraceae; g__Blautia; s__Blautia_sp.	0.98448
60ef4adbf5ddeead7bae9616667386a8	d__Bacteria; p__Firmicutes; c__Clostridia; o__Oscillospirales; f__Ruminococcaceae; g__Faecalibacterium	0.999984
f5f3f28ba57db997fc1e90646a8830f2	d__Bacteria; p__Firmicutes; c__Clostridia; o__Clostridiales; f__Clostridiaceae; g__Clostridium_sensu_stricto_1	0.99999
8d6f5870b403c863bb5750c71d25113b	d__Bacteria; p__Cyanobacteria; c__Vampirivibrionia; o__Gastranaerophilales; f__Gastranaerophilales; g__Gastranaerophilales; s__uncultured_rumen	0.955516
9443fb817172ca33c1dbf20b74e8771e	d__Bacteria; p__Firmicutes; c__Negativicutes; o__Veillonellales-Selenomonadales; f__Veillonellaceae; g__Dialister; s__uncultured_bacterium	0.86389
bf568c255eeefe033b9612321e82c105	d__Bacteria; p__Bacteroidota; c__Bacteroidia; o__Bacteroidales; f__Prevotellaceae; g__Prevotella_9	0.999997
02e0e7cf8aa8041880c82e640ed3c14e	d__Bacteria; p__Bacteroidota; c__Bacteroidia; o__Bacteroidales; f__Marinifilaceae; g__Odoribacter	1
fa38e6121054f37fdaebc8fa7de20fee	d__Bacteria; p__Bacteroidota; c__Bacteroidia; o__Bacteroidales; f__Prevotellaceae; g__Prevotella; s__gut_metagenome	0.862768
865db00df92d8b2d2b233873de69f772	d__Bacteria; p__Bacteroidota; c__Bacteroidia; o__Bacteroidales; f__Prevotellaceae; g__Prevotella_9	1
106e7b500ae808e8f6f37f04333692db	d__Bacteria; p__Firmicutes; c__Clostridia; o__Lachnospirales; f__Lachnospiraceae	1
60a4e69ca1f4cde068a33aa4e1f49852	d__Bacteria; p__Firmicutes; c__Clostridia; o__Lachnospirales; f__Lachnospiraceae; g__Lachnospiraceae_NK4A136_group	0.954155
8709c5653002955fa0344a7c5ed31231	d__Bacteria; p__Bacteroidota; c__Bacteroidia; o__Bacteroidales; f__Tannerellaceae; g__Parabacteroides; s__Parabacteroides_distasonis	0.86266
ccae2d4e575ba0b9b6bb0f522c603177	d__Bacteria; p__Firmicutes; c__Clostridia; o__Clostridiales; f__Clostridiaceae	1
99c86292fdab48bd5b9cb5ffdb9ef070	d__Bacteria; p__Firmicutes; c__Clostridia; o__Oscillospirales; f__Ruminococcaceae; g__Faecalibacterium	0.999981
650651da1b73ee1351746f238c6635d9	d__Bacteria; p__Firmicutes; c__Bacilli; o__Erysipelotrichales; f__Erysipelatoclostridiaceae; g__Asteroleplasma; s__uncultured_bacterium	1
eaa38f770c5316bbb0c7cc9fb418403f	d__Bacteria; p__Firmicutes; c__Clostridia; o__Lachnospirales; f__Lachnospiraceae; g__Marvinbryantia	0.984741
a1d5abb9f4fb8ac8dd36262c9064bb3f	d__Bacteria; p__Firmicutes; c__Bacilli; o__Erysipelotrichales; f__Erysipelatoclostridiaceae; g__Catenibacterium; s__uncultured_bacterium	0.983953
728accba6ebfa4fbb0bcbb8395eb2c67	d__Bacteria; p__Bacteroidota; c__Bacteroidia; o__Bacteroidales; f__Tannerellaceae; g__Parabacteroides; s__Parabacteroides_distasonis	0.958334
29daf009d6e8e88b58921193aaca4c2e	d__Bacteria; p__Bacteroidota; c__Bacteroidia; o__Bacteroidales; f__Prevotellaceae; g__Prevotella_9	1
675783333d5522953a635873005580c9	d__Bacteria; p__Firmicutes; c__Clostridia; o__Oscillospirales; f__[Eubacterium]_coprostanoligenes_group; g__[Eubacterium]_coprostanoligenes_group; s__gut_metagenome	0.988168
7691d7cc4ce0e8c27504995ebe6d4788	d__Bacteria; p__Firmicutes; c__Clostridia; o__Lachnospirales; f__Lachnospiraceae	0.999999
855c9cf8bb6fdc310bec5917b75f6195	d__Bacteria; p__Bacteroidota; c__Bacteroidia; o__Bacteroidales; f__Prevotellaceae; g__uncultured; s__uncultured_bacterium	0.99972
e84d01f283fcb8985884aef057727e86	d__Bacteria; p__Firmicutes; c__Clostridia; o__Lachnospirales; f__Lachnospiraceae; g__Marvinbryantia	0.862617
167bf7c8c970b527e3dbe19308993bc3	d__Bacteria; p__Firmicutes; c__Bacilli; o__Erysipelotrichales; f__Erysipelatoclostridiaceae; g__Erysipelotrichaceae_UCG-003	1
2cdc4bf35baa16afc99e1dd1442b1491	d__Bacteria; p__Firmicutes; c__Clostridia; o__Christensenellales; f__Christensenellaceae; g__Christensenellaceae_R-7_group; s__uncultured_organism	0.868054
b00f306a13005dece60d756ed53a8124	d__Bacteria; p__Bacteroidota; c__Bacteroidia; o__Bacteroidales; f__Prevotellaceae; g__Prevotella_9	0.999999
69b48d4a0339641020753f962c12e0d2	d__Bacteria; p__Bacteroidota; c__Bacteroidia; o__Bacteroidales; f__Prevotellaceae; g__Prevotella_9; s__uncultured_organism	0.737589
e417e58062930e495e08c24cace893f0	d__Bacteria; p__Bacteroidota; c__Bacteroidia; o__Bacteroidales; f__Prevotellaceae; g__Alloprevotella	1
9f0c386ae5ed1e8a4cf60627eaef9738	d__Bacteria; p__Firmicutes; c__Clostridia; o__Oscillospirales; f__Oscillospiraceae; g__UCG-002; s__gut_metagenome	0.707576
9dc7cf89261d6ccd535c5058e94a68ae	d__Bacteria; p__Proteobacteria; c__Gammaproteobacteria; o__Pseudomonadales; f__Moraxellaceae; g__Acinetobacter	1
b82d27944ca1f8f0ce941676d0d29836	d__Bacteria; p__Firmicutes; c__Clostridia; o__Lachnospirales; f__Lachnospiraceae	1
7c3cc6005da2f728eacac44a313594cc	d__Bacteria; p__Firmicutes; c__Clostridia; o__Lachnospirales; f__Lachnospiraceae; g__Coprococcus; s__unidentified	0.826867
1942be810c95ebf222105eda3008099f	d__Bacteria; p__Bacteroidota; c__Bacteroidia; o__Bacteroidales; f__Tannerellaceae; g__Macellibacteroides	1
4b0e616e55ef161f9c7f5598b4a5ba8c	d__Bacteria; p__Firmicutes; c__Clostridia; o__Oscillospirales; f__Oscillospiraceae; g__Colidextribacter; s__uncultured_bacterium	0.878765
cfa77fd16f344dc8701a998a26b2d36e	d__Bacteria; p__Firmicutes; c__Clostridia; o__Lachnospirales; f__Lachnospiraceae	0.999995
ad50254f6f76b4d659ab92e739ed118d	d__Bacteria; p__Firmicutes; c__Clostridia; o__Peptostreptococcales-Tissierellales; f__Anaerovoracaceae; g__Family_XIII_AD3011_group; s__uncultured_organism	0.98842
b7949333801ff58e97e7b2a91fdea8ad	d__Bacteria; p__Firmicutes; c__Clostridia; o__Lachnospirales; f__Lachnospiraceae; g__[Eubacterium]_ruminantium_group; s__uncultured_bacterium	0.993272
2dc16e2e45d9433b606d8a2582c41e1d	d__Bacteria; p__Proteobacteria; c__Gammaproteobacteria; o__Burkholderiales; f__Sutterellaceae; g__Parasutterella	1
d95ece56860221019a2d090f4440fa33	d__Bacteria; p__Bacteroidota; c__Bacteroidia; o__Bacteroidales; f__Tannerellaceae; g__Parabacteroides; s__Parabacteroides_distasonis	0.832321
a92da3d9a1d749aae8bf3f94469bf620	d__Bacteria; p__Firmicutes; c__Clostridia; o__Lachnospirales; f__Lachnospiraceae; g__Coprococcus	0.92429
c87ef2dab69ed67e279823ed442c676d	d__Bacteria; p__Bacteroidota; c__Bacteroidia; o__Bacteroidales; f__Bacteroidaceae; g__Bacteroides; s__Bacteroides_salyersiae	0.996786
f69a38384f8daceb582b7ba02482b1aa	d__Bacteria; p__Bacteroidota; c__Bacteroidia; o__Bacteroidales; f__Prevotellaceae; g__Alloprevotella	1
5e25bb6a2dbb2d0e91f913ac37d17fc8	d__Bacteria; p__Bacteroidota; c__Bacteroidia; o__Bacteroidales; f__Muribaculaceae; g__Muribaculaceae; s__uncultured_Bacteroidales	0.878897
6510dc4fd5dbb56f5c63823d02bc73d5	d__Bacteria; p__Proteobacteria; c__Alphaproteobacteria; o__Rhodobacterales; f__Rhodobacteraceae; g__Thalassococcus; s__uncultured_bacterium	0.950468
f9ebedbd60b0ec975af9eb1bd11409e8	d__Bacteria; p__Firmicutes; c__Clostridia; o__Peptostreptococcales-Tissierellales; f__Peptostreptococcaceae; g__Peptostreptococcus; s__uncultured_bacterium	0.775918
c688e3b1ada46ed57f5b7e7e0d56664f	d__Bacteria; p__Bacteroidota; c__Bacteroidia; o__Bacteroidales; f__Prevotellaceae; g__Prevotellaceae_NK3B31_group; s__uncultured_bacterium	0.999649
599a73cad76351bcc6176f64e183b643	d__Bacteria; p__Proteobacteria; c__Gammaproteobacteria; o__Enterobacterales; f__Pasteurellaceae; g__Haemophilus	0.985037
502d938bbf9764e3800706b8caf52b7c	d__Bacteria; p__Firmicutes; c__Clostridia; o__Oscillospirales; f__Ruminococcaceae; g__[Eubacterium]_siraeum_group	0.951026
463b0e52328f18bc7637c0a9937081ad	d__Bacteria; p__Bacteroidota; c__Bacteroidia; o__Bacteroidales; f__Prevotellaceae; g__Prevotella	0.999382
d9ae8b91f58e772d84cb4915039fee90	d__Bacteria; p__Bacteroidota; c__Bacteroidia; o__Bacteroidales; f__Prevotellaceae; g__Prevotella	0.999405
9571c42a739b1eb7ba9d9ce85475e7a9	d__Bacteria; p__Firmicutes; c__Bacilli; o__Erysipelotrichales; f__Erysipelotrichaceae; g__Dubosiella; s__uncultured_bacterium	0.990941
f6a526cfcf72ed72bb44fffc00fd8854	d__Bacteria; p__Firmicutes; c__Clostridia; o__Oscillospirales; f__Ruminococcaceae; g__Ruminococcus; s__Ruminococcus_callidus	0.987695
4339bf4c3a75b91c5cdc3ef4b5450c71	d__Bacteria; p__Firmicutes; c__Clostridia; o__Lachnospirales; f__Lachnospiraceae	0.999998
572380f9d2487d52f56a51efeeab48a5	d__Bacteria; p__Firmicutes; c__Clostridia; o__Lachnospirales; f__Lachnospiraceae	0.999997
40469692f58f993d1cf7d035e65e7678	d__Bacteria; p__Firmicutes; c__Clostridia; o__Oscillospirales; f__Oscillospiraceae; g__UCG-005	0.999967
9f816697f98090f0dabc2559e60dbb97	d__Bacteria; p__Bacteroidota; c__Bacteroidia; o__Bacteroidales; f__Bacteroidaceae; g__Bacteroides	1
ef28529abb11ece288323b4fbbfe2ba5	d__Bacteria; p__Firmicutes; c__Clostridia; o__Lachnospirales; f__Lachnospiraceae; g__Lachnospiraceae_NK4A136_group; s__uncultured_bacterium	0.908405
fc09c29159e6e4a4e8e2df0c34355f91	d__Bacteria; p__Firmicutes; c__Clostridia; o__Peptostreptococcales-Tissierellales; f__Anaerovoracaceae; g__Family_XIII_AD3011_group	0.935236
782fa4dc070bdc5cd59e16ecba14d070	d__Bacteria; p__Bacteroidota; c__Bacteroidia; o__Flavobacteriales; f__Flavobacteriaceae; g__Aureicoccus; s__Aureicoccus_marinus	1
a5dd4d03cd797e41233d890d16224672	d__Bacteria; p__Firmicutes; c__Clostridia; o__Oscillospirales; f__Oscillospiraceae; g__UCG-003	0.999447
14cf9c4f1f5835cf12f020a2cd528929	d__Bacteria; p__Proteobacteria; c__Gammaproteobacteria; o__Pseudomonadales; f__Pseudomonadaceae; g__Pseudomonas	0.999938
9e6925c093c80c084a5ae64149345bca	d__Bacteria; p__Firmicutes; c__Clostridia; o__Oscillospirales; f__Ruminococcaceae; g__Faecalibacterium	0.999996
b7e90a8f7cbb6f5dfae68d8c83b37bb6	d__Bacteria; p__Bacteroidota; c__Bacteroidia; o__Bacteroidales; f__Prevotellaceae; g__Prevotella_9	1
438cd99d198d402fcd78909ff6353c39	d__Bacteria; p__Firmicutes; c__Clostridia; o__Lachnospirales; f__Lachnospiraceae; g__Roseburia	0.844087
aa34c12b4c6891b95d626cd8e2fc06b0	d__Bacteria; p__Bacteroidota; c__Bacteroidia; o__Bacteroidales; f__Prevotellaceae; g__Prevotella_9	0.999941
9e640202e3a6276bc4fd5c6c6eb87c0d	d__Bacteria; p__Bacteroidota; c__Bacteroidia; o__Bacteroidales; f__Bacteroidaceae; g__Bacteroides; s__Bacteroidaceae_bacterium	0.99962
b4c0606ccc1f5c7721c42aba7504443f	d__Bacteria; p__Firmicutes; c__Clostridia; o__Lachnospirales; f__Lachnospiraceae; g__Anaerocolumna	0.974862
0d427f17f664e881d2e4b4056dfaeca3	d__Bacteria; p__Bacteroidota; c__Bacteroidia; o__Bacteroidales; f__Muribaculaceae; g__Muribaculaceae; s__uncultured_bacterium	0.998613
386637e872c0928e497f2ff228f56784	d__Bacteria; p__Bacteroidota; c__Bacteroidia; o__Bacteroidales; f__Prevotellaceae; g__Alloprevotella	1
1fd06619423d1a531ed099196d5d8b9d	d__Bacteria; p__Firmicutes; c__Clostridia; o__Christensenellales; f__Christensenellaceae; g__Christensenellaceae_R-7_group; s__uncultured_prokaryote	0.921127
2cd4365a9e4b771eef31dc320bc8b349	d__Bacteria; p__Bacteroidota; c__Bacteroidia; o__Bacteroidales; f__Prevotellaceae; g__Prevotella_9	0.999994
b37d1cee7682158cd22a6a5a8409823f	d__Bacteria; p__Bacteroidota; c__Bacteroidia; o__Bacteroidales; f__Tannerellaceae; g__Parabacteroides; s__Parabacteroides_distasonis	0.875345
1140e4711f54c844248e58bf9761db19	d__Bacteria; p__Firmicutes; c__Clostridia; o__Lachnospirales; f__Lachnospiraceae; g__Blautia	0.99786
50bda890814a0ef355b8bb72cb5bfad6	d__Bacteria; p__Bacteroidota; c__Bacteroidia; o__Bacteroidales; f__Marinifilaceae; g__Butyricimonas	1
60a6812bc9cd90e821efa55138541bf7	d__Bacteria; p__Firmicutes; c__Bacilli; o__Exiguobacterales; f__Exiguobacteraceae; g__Exiguobacterium	1
4892918742fb353610f9df86e1ffffff	d__Bacteria; p__Bacteroidota; c__Bacteroidia; o__Bacteroidales; f__Tannerellaceae; g__Parabacteroides; s__Parabacteroides_distasonis	0.974543
af51e7a64df313358fa194fcccc8d646	d__Bacteria; p__Firmicutes; c__Bacilli; o__Erysipelotrichales; f__Erysipelotrichaceae; g__uncultured; s__uncultured_Allobaculum	0.999992
de2e967ee0ce504f0fdc17037b44e235	d__Bacteria; p__Firmicutes; c__Clostridia; o__Oscillospirales; f__Ruminococcaceae; g__Faecalibacterium	0.999985
4d392473795f6e171d09b9ccc829e471	d__Bacteria; p__Bacteroidota; c__Bacteroidia; o__Chitinophagales; f__Saprospiraceae; g__uncultured; s__uncultured_Haliscomenobacter	0.887463
7e27faca20639d80bc53e09e7de6a8c4	d__Bacteria; p__Firmicutes; c__Negativicutes; o__Veillonellales-Selenomonadales; f__Veillonellaceae; g__Dialister; s__Dialister_sp.	0.756029
c866847a859edd946b9dc79aece8ae3a	d__Bacteria; p__Bacteroidota; c__Bacteroidia; o__Bacteroidales; f__Prevotellaceae; g__Prevotella_7; s__Massiliprevotella_massiliensis	0.973801
4696a114e24dba5b447921b12d57bd43	d__Bacteria; p__Cyanobacteria; c__Cyanobacteriia; o__Synechococcales; f__Cyanobiaceae	1
6ff16c53b14f4e4259733d82dc4a1286	d__Bacteria; p__Firmicutes; c__Clostridia; o__Oscillospirales; f__Ruminococcaceae; g__Incertae_Sedis; s__[Clostridium]_leptum	0.986495
894c14d3c09b06fad1cf61bad38f27ab	d__Bacteria; p__Fusobacteriota; c__Fusobacteriia; o__Fusobacteriales; f__Fusobacteriaceae; g__Fusobacterium; s__Fusobacterium_mortiferum	0.928624
42b323d1b6dfd32dd471cdbeba7fb9db	d__Bacteria; p__Firmicutes; c__Clostridia; o__Lachnospirales; f__Lachnospiraceae; g__Blautia; s__Lachnospiraceae_bacterium	0.835023
9167d780b7b201239cdf18120b185cd6	d__Bacteria; p__Bacteroidota; c__Bacteroidia; o__Bacteroidales; f__Prevotellaceae; g__Prevotella_9; s__uncultured_bacterium	0.742155
9679e9b1dfaacbb73d01953cf4db4a26	d__Bacteria; p__Proteobacteria; c__Alphaproteobacteria; o__Rhodospirillales; f__uncultured; g__uncultured; s__uncultured_bacterium	0.999966
fcb68dc5fb919da478907603d6ab78c1	d__Bacteria; p__Firmicutes; c__Clostridia; o__Lachnospirales; f__Lachnospiraceae; g__Roseburia; s__uncultured_bacterium	0.723425
0539cdca71faeb433f35a9f94eaf21cf	d__Bacteria; p__Bacteroidota; c__Bacteroidia; o__Bacteroidales; f__Prevotellaceae; g__Prevotella	0.999769
0412b0933d55406f102b59f09b0953e8	d__Bacteria; p__Bacteroidota; c__Bacteroidia; o__Bacteroidales; f__Prevotellaceae; g__Prevotella_9	1
ebfaa0991a665b8e54c4c59dc2177526	d__Bacteria; p__Firmicutes; c__Clostridia; o__Lachnospirales; f__Lachnospiraceae; g__Lachnospiraceae_NK4A136_group	0.99436
a259bab268df9f300ea406c55da3711e	d__Bacteria; p__Bacteroidota; c__Bacteroidia; o__Bacteroidales; f__Prevotellaceae; g__Prevotella_9; s__uncultured_bacterium	0.916298
ed0c4b7b41124a645973e748623c25a7	d__Bacteria; p__Bacteroidota; c__Bacteroidia; o__Bacteroidales; f__Muribaculaceae; g__Muribaculaceae; s__uncultured_Bacteroidales	0.966152
17ff74f61235a890506acc7cf6f6925f	d__Bacteria; p__Proteobacteria; c__Gammaproteobacteria; o__Nitrosococcales; f__Methylophagaceae; g__Methylophaga; s__Methylophaga_marina	0.976021
1ecc6a5eb72703b9bb38ccb1977eb770	d__Bacteria; p__Firmicutes; c__Negativicutes; o__Veillonellales-Selenomonadales; f__Selenomonadaceae; g__Megamonas; s__Megamonas_funiformis	0.878631
c455f0f0c5260373d8c3d2b83c28c5cf	d__Bacteria; p__Firmicutes; c__Clostridia; o__Oscillospirales; f__Oscillospiraceae; g__Oscillibacter	0.999971
b4647d6070ee30e3017a6aaf02b7e35e	d__Bacteria; p__Actinobacteriota; c__Coriobacteriia; o__Coriobacteriales; f__Atopobiaceae; g__Libanicoccus; s__uncultured_bacterium	0.806703
e9cf6f35f7c497f672ceaf99d9b9a028	d__Bacteria; p__Bacteroidota; c__Bacteroidia; o__Bacteroidales; f__Muribaculaceae; g__Muribaculaceae; s__uncultured_bacterium	0.995436
9a6ea88794e0fcccd79aa8316d104d6a	d__Bacteria; p__Firmicutes; c__Bacilli; o__Erysipelotrichales; f__Erysipelatoclostridiaceae; g__Erysipelotrichaceae_UCG-003	1
5172eae1dd386c396cabad660b763177	d__Bacteria; p__Bacteroidota; c__Bacteroidia; o__Bacteroidales; f__Prevotellaceae; g__Prevotella	0.999714
5b59245ced18f2d73b8fbbd7dbc44558	d__Bacteria; p__Bacteroidota; c__Bacteroidia; o__Bacteroidales; f__Prevotellaceae; g__Prevotella; s__uncultured_organism	0.819988
7a4e3dfd2cd5c2f4c54ac3235ebfc825	d__Bacteria; p__Firmicutes; c__Negativicutes; o__Veillonellales-Selenomonadales; f__Veillonellaceae; g__Dialister; s__uncultured_bacterium	0.935462
7313ebe315b6c82e3880fec11ad3128f	d__Bacteria; p__Bacteroidota; c__Bacteroidia; o__Bacteroidales; f__Prevotellaceae; g__Prevotella_9	1
07e4650090fa0461877e4feddf200c6b	d__Bacteria; p__Firmicutes; c__Clostridia; o__Lachnospirales; f__Lachnospiraceae; g__[Eubacterium]_xylanophilum_group; s__uncultured_bacterium	0.920705
1f965df10b41fee8dfd905dafc8ccab0	d__Bacteria; p__Bacteroidota; c__Bacteroidia; o__Bacteroidales; f__Bacteroidaceae; g__Bacteroides; s__Bacteroides_uniformis	0.987999
6c251ccd36e0deeb41b81d5c8f8410e8	d__Bacteria; p__Proteobacteria; c__Gammaproteobacteria; o__Pseudomonadales; f__Moraxellaceae; g__Acinetobacter; s__Acinetobacter_tandoii	0.823297
41ed1518da2bd08c3c75ac5ef03dbb3f	d__Bacteria; p__Bacteroidota; c__Bacteroidia; o__Bacteroidales; f__Prevotellaceae; g__Prevotella_9	1
246e4bef21e37df696b2c32299524531	d__Bacteria; p__Firmicutes; c__Clostridia; o__Oscillospirales; f__Ruminococcaceae; g__Ruminococcus; s__Ruminococcus_callidus	0.992141
0a804f62c8a323d21ef797d89edcdb4c	d__Bacteria; p__Bacteroidota; c__Bacteroidia; o__Bacteroidales; f__Bacteroidaceae; g__Bacteroides; s__Bacteroides_sartorii	0.989386
cd3ef7f74bda9c67e4f3180044ef60e1	d__Bacteria; p__Firmicutes; c__Clostridia; o__Oscillospirales; f__[Eubacterium]_coprostanoligenes_group; g__[Eubacterium]_coprostanoligenes_group; s__uncultured_bacterium	0.971497
0a9d646a84dd1d10d126614c5a681826	d__Bacteria; p__Firmicutes; c__Clostridia; o__Peptostreptococcales-Tissierellales; f__Anaerovoracaceae; g__Family_XIII_UCG-001; s__uncultured_bacterium	0.99994
7565fb16d6fa0d2fc9901c3ad7f7d233	d__Bacteria; p__Firmicutes; c__Clostridia; o__Clostridiales; f__Clostridiaceae; g__Clostridium_sensu_stricto_1	0.997303
45a0f582bd7ef6f2d85184dac22fdcb7	d__Bacteria; p__Proteobacteria; c__Gammaproteobacteria; o__Pseudomonadales; f__Halieaceae; g__OM60(NOR5)_clade	0.999075
ed28c48e4aae9d971046bac9cb54b93c	d__Bacteria; p__Firmicutes; c__Bacilli; o__Erysipelotrichales; f__Erysipelotrichaceae; g__Ileibacterium; s__Ileibacterium_valens	1
df400ef79c2f4d476ed13c972a3b709b	d__Bacteria; p__Cyanobacteria; c__Cyanobacteriia; o__Chloroplast; f__Chloroplast; g__Chloroplast	1
fd1e57e1dff72c6d3186733e477f9896	d__Bacteria; p__Firmicutes; c__Clostridia; o__Lachnospirales; f__Lachnospiraceae; g__uncultured; s__uncultured_bacterium	0.853364
da3fd1a55a332ea87aa1da2b633d54b2	d__Bacteria; p__Firmicutes; c__Bacilli; o__Lactobacillales; f__Streptococcaceae; g__Streptococcus	1
467ab4563b5db7df8d1053ca9b81edef	d__Bacteria; p__Bacteroidota; c__Bacteroidia; o__Bacteroidales; f__Prevotellaceae; g__Prevotella; s__human_gut	0.71155
5e50ee7b20f5eccd86135573419adc8e	d__Bacteria; p__Bacteroidota; c__Bacteroidia; o__Bacteroidales; f__Prevotellaceae; g__Prevotella_9	1
f20a87e696de4985318912206ac77101	d__Bacteria; p__Firmicutes; c__Clostridia; o__Lachnospirales; f__Lachnospiraceae; g__Fusicatenibacter; s__uncultured_organism	0.791754
b84809266b4ff057f242667976547e47	d__Bacteria; p__Deferribacterota; c__Deferribacteres; o__Deferribacterales; f__Deferribacteraceae; g__Mucispirillum; s__Mucispirillum_schaedleri	0.71892
6b9c8430e1ed38f0eb331f0d0f7612f3	d__Bacteria; p__Bacteroidota; c__Bacteroidia; o__Bacteroidales; f__Prevotellaceae; g__Prevotella_9	0.999998
884b4501d6276493180492153539d210	d__Bacteria; p__Firmicutes; c__Clostridia; o__Lachnospirales; f__Lachnospiraceae; g__Coprococcus; s__Coprococcus_eutactus	0.722409
12718ccfa19d8992de9b635551b6fdde	d__Bacteria; p__Firmicutes; c__Clostridia; o__Lachnospirales; f__Lachnospiraceae	1
2484dfe70fa98a46a32aaaaa3fe02da6	d__Bacteria; p__Bacteroidota; c__Bacteroidia; o__Bacteroidales; f__Prevotellaceae; g__Prevotella_9; s__uncultured_organism	0.893522
829a09bbb1a3e5197f0427cd65a01786	d__Bacteria; p__Bacteroidota; c__Bacteroidia; o__Bacteroidales; f__Muribaculaceae; g__Muribaculaceae; s__uncultured_Bacteroidales	0.983354
09fd22acf035a19b1f66c69d4b3888be	d__Bacteria; p__Chloroflexi; c__Anaerolineae; o__Anaerolineales; f__Anaerolineaceae	1
35e374e0ed4f4d299489f1eb714d05b8	d__Bacteria; p__Bacteroidota; c__Bacteroidia; o__Bacteroidales; f__Prevotellaceae; g__Prevotella_9	1
fd898db77b428c28bd38100c9476c4ea	d__Bacteria; p__Proteobacteria; c__Gammaproteobacteria; o__Burkholderiales; f__Comamonadaceae; g__Hydrogenophaga	0.969494
bceda017b8762829850d74ca447eaf39	d__Bacteria; p__Firmicutes; c__Bacilli; o__Exiguobacterales; f__Exiguobacteraceae; g__Exiguobacterium	1
a28eb36cb455f7b29e07f5cf76228467	d__Bacteria; p__Firmicutes; c__Clostridia; o__Oscillospirales; f__Ruminococcaceae; g__Faecalibacterium	0.999989
8babe2da66ca1d3bdd044ebd296bfba2	d__Bacteria; p__Firmicutes; c__Clostridia; o__Lachnospirales; f__Lachnospiraceae; g__Coprococcus; s__unidentified	0.871051
c8e3cc6804adcca1edc44bd1530962ee	d__Bacteria; p__Firmicutes; c__Clostridia; o__Clostridiales; f__Clostridiaceae; g__Clostridium_sensu_stricto_1; s__Clostridium_beijerinckii	0.747012
f43fe0451819e0e652125d149f17f184	d__Bacteria; p__Proteobacteria; c__Gammaproteobacteria; o__Enterobacterales; f__Succinivibrionaceae; g__Succinivibrio; s__uncultured_rumen	0.82564
c2f4df1501f7d3185136a361d3432de5	d__Bacteria; p__Bacteroidota; c__Bacteroidia; o__Bacteroidales; f__Prevotellaceae; g__Prevotella_7; s__Massiliprevotella_massiliensis	0.978753
bf621357c57b3e6ca3335084da536a3c	d__Bacteria; p__Bacteroidota; c__Bacteroidia; o__Bacteroidales; f__Prevotellaceae; g__Prevotella_9	0.999973
af7c6bf0e46dd165d4442ec7665ea805	d__Bacteria; p__Proteobacteria; c__Gammaproteobacteria; o__Enterobacterales; f__Enterobacteriaceae; g__Citrobacter	0.843599
29af0962d1011f9675195fa4433a96c4	d__Bacteria; p__Bacteroidota; c__Bacteroidia; o__Bacteroidales; f__Prevotellaceae; g__Prevotella_9	1
1bc0edf0066528528bcfa8bd7cdacf5f	d__Bacteria; p__Bacteroidota; c__Bacteroidia; o__Bacteroidales; f__Prevotellaceae; g__Prevotella; s__uncultured_organism	0.966075
a7ac34398c852683fc527796c9fd69c5	d__Bacteria; p__Firmicutes; c__Negativicutes; o__Acidaminococcales; f__Acidaminococcaceae; g__Phascolarctobacterium; s__uncultured_bacterium	0.950535
984ea09e937d6f0e8fb6fc344061a2c2	d__Bacteria; p__Firmicutes; c__Clostridia; o__Lachnospirales; f__Lachnospiraceae; g__[Ruminococcus]_torques_group	0.996752
0cc6afe04ed9e1c3bcc1228a95623979	d__Bacteria; p__Bacteroidota; c__Bacteroidia; o__Bacteroidales; f__Prevotellaceae; g__Prevotella_9	1
d5724ecab695f732941aae03d0a6fc59	d__Bacteria; p__Actinobacteriota; c__Acidimicrobiia; o__Microtrichales; f__Ilumatobacteraceae; g__uncultured; s__unidentified_marine	0.70068
b6ae7f643524d4bd49ba922bb61a7eb4	d__Bacteria; p__Proteobacteria; c__Alphaproteobacteria; o__Rhodobacterales; f__Rhodobacteraceae; g__Rhodobacter	0.893834
bb504a8772926cd354ef905b8d97d3a3	d__Bacteria; p__Bacteroidota; c__Bacteroidia; o__Bacteroidales; f__Prevotellaceae; g__uncultured; s__uncultured_bacterium	0.999172
bdf3571256e17eaeb06f7a5cdb441209	d__Bacteria; p__Firmicutes; c__Clostridia; o__Oscillospirales; f__[Eubacterium]_coprostanoligenes_group; g__[Eubacterium]_coprostanoligenes_group; s__Clostridiales_bacterium	0.995725
cbc3184318cc14829ef6e0d46024c36d	d__Bacteria; p__Actinobacteriota; c__Actinobacteria; o__Micrococcales; f__Microbacteriaceae	1
9a1ea4b808b2eaf10dd203ab73c7491d	d__Bacteria; p__Firmicutes; c__Clostridia; o__Oscillospirales; f__Oscillospiraceae; g__Flavonifractor; s__uncultured_bacterium	0.724596
60ad690613589cad95c200968df41bb5	d__Bacteria; p__Bacteroidota; c__Bacteroidia; o__Bacteroidales; f__Bacteroidaceae; g__Bacteroides; s__Bacteroides_acidifaciens	0.91622
aa79c929a8d58dfa8327f74bf899f17a	d__Bacteria; p__Bacteroidota; c__Bacteroidia; o__Bacteroidales; f__Prevotellaceae; g__Prevotella; s__human_gut	0.972128
6b93870eab8dbc35ab0f969e89ec0df4	d__Bacteria; p__Bacteroidota; c__Bacteroidia; o__Bacteroidales; f__Tannerellaceae; g__Parabacteroides; s__Parabacteroides_distasonis	0.899098
96d4b1cb00ff6f69572958f52703b175	d__Bacteria; p__Bacteroidota; c__Bacteroidia; o__Bacteroidales; f__Muribaculaceae; g__Muribaculaceae; s__uncultured_bacterium	0.795452
d5c90e59dcdc5540096f3f6a29d8f10b	d__Bacteria; p__Firmicutes; c__Clostridia; o__Oscillospirales; f__Oscillospiraceae; g__uncultured	0.996861
b46faca39f51000622da8cdc1d513491	d__Bacteria; p__Bacteroidota; c__Bacteroidia; o__Flavobacteriales; f__Cryomorphaceae; g__uncultured; s__uncultured_marine	0.786583
9fe189ac8fc82f5a98d03d822405ade1	d__Bacteria; p__Firmicutes; c__Clostridia; o__Peptostreptococcales-Tissierellales; f__Peptostreptococcaceae; g__Sporacetigenium; s__Clostridium_sp.	0.95512
ff0b343a4f712622a32faa6b25ae200c	d__Bacteria; p__Bacteroidota; c__Bacteroidia; o__Bacteroidales; f__Prevotellaceae; g__Prevotella_9	0.999999
94309ef7061a34ae69f0c3ce5b64e222	d__Bacteria; p__Bacteroidota; c__Bacteroidia; o__Bacteroidales; f__Prevotellaceae; g__Prevotella_9	0.999999
c8bd5af37a2eca5d714d284b7b1cc716	d__Bacteria; p__Firmicutes; c__Clostridia; o__Oscillospirales; f__Ruminococcaceae; g__Faecalibacterium	0.999991
fd61dde9ecc5d4a996c5af79cccd6cbc	d__Bacteria; p__Bacteroidota; c__Bacteroidia; o__Bacteroidales; f__Tannerellaceae; g__Parabacteroides; s__Parabacteroides_distasonis	0.912438
7d96b7994716299bf72de94cdf120a26	d__Bacteria; p__Firmicutes; c__Clostridia; o__Lachnospirales; f__Lachnospiraceae; g__[Ruminococcus]_torques_group	0.994586
92ca7a609cf593e35606172deecc318e	d__Bacteria; p__Proteobacteria; c__Gammaproteobacteria; o__Pseudomonadales; f__Moraxellaceae; g__Acinetobacter	1
e6465910f6f2de05d65067e7c5224bfc	d__Bacteria; p__Proteobacteria; c__Gammaproteobacteria; o__Burkholderiales; f__Comamonadaceae; g__Comamonas; s__Comamonas_aquatica	0.917827
5e49fd6cc303f7bf44556220b9f0a119	d__Bacteria; p__Firmicutes; c__Negativicutes; o__Veillonellales-Selenomonadales; f__Veillonellaceae; g__Megasphaera; s__Megasphaera_elsdenii	0.791307
3333d7be7a83d45762ce03957e0633f2	d__Bacteria; p__Firmicutes; c__Clostridia; o__Peptostreptococcales-Tissierellales; f__Anaerovoracaceae; g__[Eubacterium]_nodatum_group	0.999097
fd6a6a6340a73923442d27a8de96d1e3	d__Bacteria; p__Proteobacteria; c__Alphaproteobacteria; o__Sphingomonadales; f__Sphingomonadaceae; g__Erythrobacter	0.771159
c7dd5d35440af16b1421c821cd42889f	d__Bacteria; p__Cyanobacteria; c__Vampirivibrionia; o__Gastranaerophilales; f__Gastranaerophilales; g__Gastranaerophilales; s__uncultured_bacterium	0.919604
fc14b8519cc8e72e129c5e0d6d6e628e	d__Bacteria; p__Bacteroidota; c__Bacteroidia; o__Bacteroidales; f__Prevotellaceae; g__Prevotella	1
6fada4a1ebfc2eb6938e65a9b6e87e82	d__Bacteria; p__Bacteroidota; c__Bacteroidia; o__Bacteroidales; f__Prevotellaceae; g__Alloprevotella; s__Prevotellaceae_bacterium	0.997561
7eeeefdcbd2f8b8106055222a3dbb441	d__Bacteria; p__Firmicutes; c__Clostridia; o__Lachnospirales; f__Lachnospiraceae; g__[Eubacterium]_ventriosum_group	0.999976
bf90e3802c1d698fccbc114b76e6efdd	d__Bacteria; p__Firmicutes; c__Clostridia; o__Lachnospirales; f__Lachnospiraceae; g__[Eubacterium]_hallii_group	0.999999
60e01306f482375c2ad826ef10fbe1f7	d__Bacteria; p__Firmicutes; c__Clostridia; o__Lachnospirales; f__Lachnospiraceae	0.999993
d32cdb902dd5b5451d701b00d731a309	d__Bacteria; p__Actinobacteriota; c__Actinobacteria; o__Bifidobacteriales; f__Bifidobacteriaceae; g__Bifidobacterium; s__Bifidobacterium_longum	0.89357
a1f5a040b5069131890378cefda6d8c6	d__Bacteria; p__Firmicutes; c__Clostridia; o__Lachnospirales; f__Lachnospiraceae; g__[Eubacterium]_hallii_group	1
00e9177aa9a6fbe17bb420f09fb85820	d__Bacteria; p__Firmicutes; c__Clostridia; o__Lachnospirales; f__Lachnospiraceae	1
f93856451564bb45a578dc270d950a14	d__Bacteria; p__Bacteroidota; c__Bacteroidia; o__Bacteroidales; f__Prevotellaceae; g__Prevotella_9; s__uncultured_bacterium	0.821863
61f6f37ceb43afdd31763ce8d5c8704d	d__Bacteria; p__Bacteroidota; c__Bacteroidia; o__Bacteroidales; f__Prevotellaceae; g__Alloprevotella	1
c3e3023e788b530980f026b893721b1f	d__Bacteria; p__Firmicutes; c__Clostridia; o__Oscillospirales; f__Ruminococcaceae; g__Faecalibacterium	0.999973
6d60a8e6d94920a184a645e3d5be333e	d__Bacteria; p__Bacteroidota; c__Bacteroidia; o__Bacteroidales; f__Prevotellaceae; g__uncultured; s__uncultured_bacterium	0.999518
bed3a68ea5cff5a2e783f5db98b2da96	d__Bacteria; p__Proteobacteria; c__Alphaproteobacteria; o__Rhodobacterales; f__Rhodobacteraceae	1
916393b1e876ead88bd469245c769fa8	d__Bacteria; p__Firmicutes; c__Clostridia; o__Oscillospirales; f__Ruminococcaceae; g__Faecalibacterium	0.999994
f3ca08f9bbac735a9686685ad95f238e	d__Bacteria; p__Firmicutes; c__Bacilli; o__Lactobacillales; f__Lactobacillaceae; g__Lactobacillus; s__Lactobacillus_gasseri	0.709952
ffd728469d288c1ecdb32ff2bbc18598	d__Bacteria; p__Bacteroidota; c__Bacteroidia; o__Bacteroidales; f__Prevotellaceae; g__Paraprevotella; s__uncultured_bacterium	0.926175
81cff5132cd33658138e332140de5c67	d__Bacteria; p__Proteobacteria; c__Gammaproteobacteria; o__Pseudomonadales; f__Pseudomonadaceae; g__Pseudomonas	0.999999
9949970dc56b98532f6e0a1b274403d5	d__Bacteria; p__Bacteroidota; c__Bacteroidia; o__Bacteroidales; f__Prevotellaceae; g__Prevotella	1
ae0ff6f4c5f3d88a7dc413411cb946f6	d__Bacteria; p__Firmicutes; c__Clostridia; o__Oscillospirales; f__Butyricicoccaceae; g__UCG-009; s__[Clostridium]_leptum	0.792813
c699144a80afbfae51a54bfe0e28b96f	d__Bacteria; p__Firmicutes; c__Clostridia; o__Lachnospirales; f__Lachnospiraceae; g__Blautia	0.999059
3576782a98cc2be43c793183afc06766	d__Bacteria; p__Bacteroidota; c__Bacteroidia; o__Bacteroidales; f__Prevotellaceae; g__Prevotella_9	0.999999
882f75209d82106e858fac77a7f568bf	d__Bacteria; p__Fusobacteriota; c__Fusobacteriia; o__Fusobacteriales; f__Fusobacteriaceae; g__Fusobacterium; s__Fusobacterium_mortiferum	0.996048
ba5921a710625d52e6f0e828c875ffa4	d__Bacteria; p__Bacteroidota; c__Bacteroidia; o__Bacteroidales; f__Bacteroidaceae; g__Bacteroides	1
1898fa13aa113a65db0a2a5d7a9ee480	d__Bacteria; p__Firmicutes; c__Clostridia; o__Oscillospirales; f__Ruminococcaceae; g__Subdoligranulum	0.999962
58a358e384971108358661b380db3338	d__Bacteria; p__Firmicutes; c__Clostridia; o__Lachnospirales; f__Lachnospiraceae; g__Lachnospiraceae_UCG-004	0.813743
65cb8536178cd00de8410928a7f89605	d__Bacteria; p__Firmicutes; c__Clostridia; o__Oscillospirales; f__Ruminococcaceae; g__Ruminococcus	0.999812
8c8ac9dcc87f1adf4b59fec94b2f1a68	d__Bacteria; p__Bacteroidota; c__Bacteroidia; o__Bacteroidales; f__Prevotellaceae; g__Prevotella_9	1
cd4e413e991889f9e19c3ff42d22f09b	d__Bacteria; p__Firmicutes; c__Clostridia; o__Oscillospirales; f__Ruminococcaceae; g__Ruminococcaceae; s__uncultured_bacterium	0.984801
6957b3dafa472721c171f161d9b3c633	d__Bacteria; p__Bacteroidota; c__Bacteroidia; o__Bacteroidales; f__Prevotellaceae; g__Alloprevotella; s__gut_metagenome	0.997971
60d640fee577a285c29b8eb92d8e1197	d__Bacteria; p__Firmicutes; c__Clostridia; o__Lachnospirales; f__Lachnospiraceae; g__Moryella; s__human_gut	0.928303
252d66eef3eed66fe3c2614ab96492de	d__Bacteria; p__Firmicutes; c__Clostridia; o__Lachnospirales; f__Lachnospiraceae; g__Blautia	0.997816
b47f9c8680b829a8f81043dd25c6e562	d__Bacteria; p__Bacteroidota; c__Bacteroidia; o__Bacteroidales; f__Rikenellaceae; g__Alistipes; s__uncultured_bacterium	0.973223
341f7c87bee33b1957d86a760048c2b9	d__Bacteria; p__Bacteroidota; c__Bacteroidia; o__Bacteroidales; f__Bacteroidaceae; g__Bacteroides; s__Bacteroides_thetaiotaomicron	0.910903
e7ab35851476f267f7c28374071adad1	d__Bacteria; p__Firmicutes; c__Clostridia; o__Lachnospirales; f__Lachnospiraceae; g__Butyrivibrio; s__uncultured_organism	0.999683
4321432ffaca38bb14e196921785cbb1	d__Bacteria; p__Proteobacteria; c__Gammaproteobacteria; o__Enterobacterales; f__Aeromonadaceae; g__Aeromonas	0.980954
bfc0d52b05d8ccf82ce11ad73eeeca67	d__Bacteria; p__Proteobacteria; c__Alphaproteobacteria; o__Sphingomonadales; f__Sphingomonadaceae; g__Blastomonas	0.972749
3921bb49497755315980d3933a2282f8	d__Bacteria; p__Firmicutes; c__Bacilli; o__Lactobacillales; f__Streptococcaceae; g__Streptococcus	1
f1c970c59558e5a99484c7f5d99b157a	d__Bacteria; p__Proteobacteria; c__Gammaproteobacteria; o__Burkholderiales; f__Comamonadaceae; g__Comamonas	0.98898
4555638d3c05327b933cb1eabc055728	d__Bacteria; p__Bacteroidota; c__Bacteroidia; o__Bacteroidales; f__Prevotellaceae; g__Prevotella_9; s__uncultured_bacterium	0.807982
7dfe008f667ff09bae9d9121d523c6c4	d__Bacteria; p__Bacteroidota; c__Bacteroidia; o__Bacteroidales; f__Muribaculaceae; g__Muribaculaceae; s__uncultured_bacterium	0.997266
4018c2bc18e700b348e05d19f07c0cc2	d__Bacteria; p__Firmicutes; c__Clostridia; o__Lachnospirales; f__Lachnospiraceae; g__Roseburia	0.978052
8f0d19c9ae093a3f696582c8d69f2ba2	d__Bacteria; p__Proteobacteria; c__Gammaproteobacteria; o__Pseudomonadales; f__Halieaceae; g__OM60(NOR5)_clade	0.997635
907bf3e88d4e80e922dc287ef33a48ee	d__Bacteria; p__Firmicutes; c__Clostridia; o__Lachnospirales; f__Lachnospiraceae; g__Dorea; s__uncultured_bacterium	0.852262
7944d5d9fa6403f3231e00a8dde0ec42	d__Bacteria; p__Proteobacteria; c__Alphaproteobacteria; o__Rhodobacterales; f__Rhodobacteraceae; g__Cognatishimia; s__uncultured_bacterium	0.960895
e6e72f5ad7f1a89776b8e38ae8433c41	d__Bacteria; p__Bacteroidota; c__Bacteroidia; o__Bacteroidales; f__Prevotellaceae; g__Alloprevotella; s__gut_metagenome	0.999155
252b4781449a3acbc306b40e3ba08e95	d__Bacteria; p__Firmicutes; c__Clostridia; o__Oscillospirales; f__[Eubacterium]_coprostanoligenes_group; g__[Eubacterium]_coprostanoligenes_group; s__Eubacterium_coprostanoligenes	0.936823
8056c2dec4f99c0ec7fb70ad7122088f	d__Bacteria; p__Firmicutes; c__Clostridia; o__Lachnospirales; f__Lachnospiraceae; g__Lachnospiraceae_UCG-010; s__uncultured_organism	0.898718
6ae924938bfcaa2dd7051a8908a9c423	d__Bacteria; p__Firmicutes; c__Clostridia; o__Oscillospirales; f__Oscillospiraceae; g__UCG-005; s__gut_metagenome	0.727499
7dc404c0de354cdb3bcf2313327778b6	d__Bacteria; p__Firmicutes; c__Clostridia; o__Lachnospirales; f__Lachnospiraceae	1
191bca7ba3d98899bc0037f6a2b82f1b	d__Bacteria; p__Bacteroidota; c__Bacteroidia; o__Bacteroidales; f__Muribaculaceae; g__Muribaculaceae; s__uncultured_bacterium	0.999866
77a25d98296012a28292c8c8e0f06971	d__Bacteria; p__Firmicutes; c__Clostridia; o__Lachnospirales; f__Lachnospiraceae; g__Blautia	0.996206
178d67aa0604b7cf7055e0cb6734741c	d__Bacteria; p__Firmicutes; c__Bacilli; o__Erysipelotrichales; f__Erysipelotrichaceae; g__Holdemanella; s__uncultured_bacterium	0.929507
c5100d1363b478ee854e45aa1a63c265	d__Bacteria; p__Bacteroidota; c__Bacteroidia; o__Bacteroidales; f__Prevotellaceae; g__Prevotella_9	0.999999
6a19966c44f56563f3b6ebbc17e0a19a	d__Bacteria; p__Firmicutes; c__Clostridia; o__Oscillospirales; f__[Eubacterium]_coprostanoligenes_group; g__[Eubacterium]_coprostanoligenes_group	0.999982
8eb6f752c21de64f0151a20204878c24	d__Bacteria; p__Cyanobacteria; c__Cyanobacteriia; o__Chloroplast; f__Chloroplast; g__Chloroplast	1
2c53a06da952f27a3ccee9513fbdab87	d__Bacteria; p__Firmicutes; c__Clostridia; o__Lachnospirales; f__Lachnospiraceae; g__Blautia	0.992828
f2c0a0514594eeeed04d1e0ea18686f9	d__Bacteria; p__Bacteroidota; c__Bacteroidia; o__Flavobacteriales; f__Flavobacteriaceae; g__NS4_marine_group	0.999993
991c7e32414ef7c6e809a45f1f3341ce	d__Bacteria; p__Firmicutes; c__Clostridia; o__Lachnospirales; f__Lachnospiraceae; g__[Ruminococcus]_gnavus_group	0.997094
6cd7218260758ad5f5eff053df12e2da	d__Bacteria; p__Proteobacteria; c__Gammaproteobacteria; o__Pseudomonadales; f__Moraxellaceae; g__Psychrobacter	1
928aa8c3922c431323eefa502e98e791	d__Bacteria; p__Firmicutes; c__Clostridia; o__Oscillospirales; f__[Eubacterium]_coprostanoligenes_group; g__[Eubacterium]_coprostanoligenes_group; s__uncultured_bacterium	0.733798
922808de761027d258d9c0e8a13c3ecf	d__Bacteria; p__Bacteroidota; c__Bacteroidia; o__Bacteroidales; f__Tannerellaceae; g__Parabacteroides; s__uncultured_bacterium	0.999956
65585b2c490aaff141a2a75873c1c58e	d__Bacteria; p__Bacteroidota; c__Bacteroidia; o__Bacteroidales; f__Prevotellaceae; g__Prevotella	0.998186
de2c5e5c1edc866ee279c26b6444362f	d__Bacteria; p__Firmicutes; c__Clostridia; o__Oscillospirales; f__Oscillospiraceae; g__UCG-003	0.98463
2292ed4cfee2492308348b6f80de8689	d__Bacteria; p__Firmicutes; c__Clostridia; o__Oscillospirales; f__Ruminococcaceae; g__Faecalibacterium	0.999986
f803c4896bb38a9d1604ebf48c31e754	d__Bacteria; p__Bacteroidota; c__Bacteroidia; o__Bacteroidales; f__Muribaculaceae; g__Muribaculaceae; s__uncultured_bacterium	0.991259
e3135fde6ecb9e336ec79e2d7366eafa	d__Bacteria; p__Bacteroidota; c__Bacteroidia; o__Bacteroidales; f__Prevotellaceae; g__Prevotella_9; s__Prevotellaceae_bacterium	0.862954
1e1059230efb80eb8a963e3869222e3f	d__Bacteria; p__Firmicutes; c__Clostridia; o__Lachnospirales; f__Lachnospiraceae; g__Sellimonas; s__uncultured_bacterium	0.899532
39acfb48232d5897fbeaa701aca939e4	d__Bacteria; p__Firmicutes; c__Clostridia; o__Oscillospirales; f__Ruminococcaceae; g__Faecalibacterium	0.999992
de2dd265c2db3ae9da0fccd0063ab48a	d__Bacteria; p__Bacteroidota; c__Bacteroidia; o__Bacteroidales; f__Prevotellaceae; g__Prevotella; s__uncultured_organism	0.837065
f578aa001934ef5d776fa154f03d7927	d__Bacteria; p__Proteobacteria; c__Gammaproteobacteria; o__Pseudomonadales; f__Pseudomonadaceae; g__Pseudomonas	0.999903
8cbc86f294625ad5f7ecf2be758133e4	d__Bacteria; p__Bacteroidota; c__Bacteroidia; o__Bacteroidales; f__Prevotellaceae; g__Alloprevotella	1
f2194e2b5ac2b267d1ff4f7b00da6078	d__Bacteria; p__Firmicutes; c__Clostridia; o__Oscillospirales; f__Ruminococcaceae	0.981715
a5cc7097380a1c6bb31498052f761f06	d__Bacteria; p__Bacteroidota; c__Bacteroidia; o__Bacteroidales; f__Muribaculaceae; g__Muribaculaceae; s__uncultured_bacterium	0.991731
dce19290c56e081cb38a63a27e860a35	d__Bacteria; p__Bacteroidota; c__Bacteroidia; o__Bacteroidales; f__Prevotellaceae; g__Alloprevotella	1
c5c200356c53f3783d634aa0406cf3e9	d__Bacteria; p__Firmicutes; c__Bacilli; o__Lactobacillales; f__Streptococcaceae; g__Lactococcus; s__Lactococcus_lactis	0.765011
3e8cbabd6bf71cf46ef64eec3ae6e657	d__Bacteria; p__Firmicutes; c__Clostridia; o__Clostridiales; f__Clostridiaceae; g__Clostridium_sensu_stricto_13	0.99998
47e5104819652573d9eabc2f06c353fc	d__Bacteria; p__Firmicutes; c__Clostridia; o__Lachnospirales; f__Lachnospiraceae; g__Butyrivibrio; s__uncultured_organism	0.773125
5a7f3d0fb2284b82b12edf021779d66f	d__Bacteria; p__Firmicutes; c__Clostridia; o__Christensenellales; f__Christensenellaceae; g__Christensenellaceae_R-7_group; s__uncultured_spirochete	0.997376
67c2e9c12d6fd6e5486d1fac2adf4a79	d__Bacteria; p__Firmicutes; c__Negativicutes; o__Veillonellales-Selenomonadales; f__Veillonellaceae; g__Dialister; s__uncultured_bacterium	0.807186
99a970b879d98d4c45a6efe8b99f85af	d__Bacteria; p__Actinobacteriota; c__Coriobacteriia; o__Coriobacteriales; f__Eggerthellaceae; g__Eggerthella; s__uncultured_bacterium	0.782811
908384661000aadf6b448b7e64caa737	d__Bacteria; p__Proteobacteria; c__Gammaproteobacteria; o__Pseudomonadales; f__Nitrincolaceae; g__Marinobacterium; s__bacterium_WHC3-3	0.85254
c51c720b96b1813d2e3ff207d6eb56e7	d__Bacteria; p__Bacteroidota; c__Bacteroidia; o__Bacteroidales; f__Marinifilaceae; g__Odoribacter	1
16d1acb0d97af57bd7490a9ef177aced	d__Bacteria; p__Bacteroidota; c__Bacteroidia; o__Bacteroidales; f__Prevotellaceae; g__Prevotella; s__uncultured_bacterium	0.958604
12e7003065a0b6f1e32006d91dea2d5f	d__Bacteria; p__Fusobacteriota; c__Fusobacteriia; o__Fusobacteriales; f__Fusobacteriaceae; g__Fusobacterium; s__Fusobacterium_mortiferum	0.994296
5c9ca1b103fd1872258e4719e35884f6	d__Bacteria; p__Firmicutes; c__Clostridia; o__Lachnospirales; f__Lachnospiraceae; g__GCA-900066575; s__uncultured_bacterium	0.796541
86fb916667f6b83d833fbfb7d20c7fc3	d__Bacteria; p__Firmicutes; c__Clostridia; o__Lachnospirales; f__Lachnospiraceae; g__Anaerostipes; s__uncultured_bacterium	0.995158
641c5345bf2f1635c6ec345204c88412	d__Bacteria; p__Firmicutes; c__Negativicutes; o__Acidaminococcales; f__Acidaminococcaceae; g__Acidaminococcus	1
75e102c972606ce05a7ee0131e38f0c9	d__Bacteria; p__Firmicutes; c__Clostridia; o__Oscillospirales; f__Ruminococcaceae; g__Faecalibacterium	0.999995
20034f51786c767fe14eee0c90531836	d__Bacteria; p__Firmicutes; c__Clostridia; o__Lachnospirales; f__Lachnospiraceae; g__Roseburia; s__uncultured_organism	0.820737
69e2f6ad032fe045b140b5f3e96b4b97	d__Bacteria; p__Bacteroidota; c__Bacteroidia; o__Bacteroidales; f__Bacteroidaceae; g__Bacteroides	1
47b5e9abe66a95ecd624d03e16acdfe5	d__Bacteria; p__Firmicutes; c__Clostridia; o__Lachnospirales; f__Lachnospiraceae; g__Lachnospiraceae_NK4A136_group	0.734867
4f1d21e1f03ead982c5eadf624e8a8fc	d__Bacteria; p__Firmicutes; c__Clostridia; o__Oscillospirales; f__Ruminococcaceae; g__Faecalibacterium	0.999996
8039fb8cd4066a835201a482b5cdd7bf	d__Bacteria; p__Bacteroidota; c__Bacteroidia; o__Bacteroidales; f__Prevotellaceae; g__Prevotella_9	1
2abafbb13b8b2e68605c44dd0bcfcf24	d__Bacteria; p__Firmicutes; c__Clostridia; o__Lachnospirales; f__Lachnospiraceae; g__uncultured; s__metagenome	0.834745
038b2753f0493640a2a9cfc640c82ab4	d__Bacteria; p__Bacteroidota; c__Bacteroidia; o__Bacteroidales; f__Muribaculaceae; g__Muribaculaceae; s__uncultured_bacterium	0.998788
55c53bcdb421c24b3a1b0881a85bc138	d__Bacteria; p__Bacteroidota; c__Bacteroidia; o__Bacteroidales; f__Prevotellaceae; g__Prevotella; s__uncultured_organism	0.982231
8bab240e9234f92028e9931e105fb307	d__Bacteria; p__Proteobacteria; c__Alphaproteobacteria; o__Rhodobacterales; f__Rhodobacteraceae	1
1585d65374dea1d64de3b9f95e50ba87	d__Bacteria; p__Firmicutes; c__Clostridia; o__Oscillospirales; f__Ruminococcaceae; g__Incertae_Sedis; s__[Clostridium]_leptum	0.984812
1afe36441464618539fe7334700e4544	d__Bacteria; p__Bacteroidota; c__Bacteroidia; o__Bacteroidales; f__Rikenellaceae; g__Rikenellaceae_RC9_gut_group; s__uncultured_bacterium	0.999955
ca7dbcea8cbb0779d4abcb73016eb42f	d__Bacteria; p__Firmicutes; c__Clostridia; o__Oscillospirales; f__Oscillospiraceae; g__uncultured; s__unidentified	0.811817
88c0fdbdbcecd68ad81fb7eb3ffc8d2a	d__Bacteria; p__Actinobacteriota; c__Coriobacteriia; o__Coriobacteriales; f__Eggerthellaceae; g__uncultured; s__uncultured_bacterium	0.937771
bc42d32a27859157957943e4d23ecb28	d__Bacteria; p__Firmicutes; c__Clostridia; o__Lachnospirales; f__Lachnospiraceae	0.999998
648b3772825e40058ace2289d9725dc9	d__Bacteria; p__Bacteroidota; c__Bacteroidia; o__Bacteroidales; f__Barnesiellaceae; g__Barnesiella	1
8594ed4fb0b468b13712594b7b9b56d0	d__Bacteria; p__Firmicutes; c__Clostridia; o__Lachnospirales; f__Lachnospiraceae; g__Dorea; s__uncultured_bacterium	0.823603
b3cb057e3d95379a75853d06eb40becd	d__Bacteria; p__Firmicutes; c__Clostridia; o__Lachnospirales; f__Lachnospiraceae; g__[Ruminococcus]_torques_group; s__Ruminococcus_lactaris	0.732482
29af9e86d79a2d16b35079aea22c2329	d__Bacteria; p__Firmicutes; c__Bacilli; o__Exiguobacterales; f__Exiguobacteraceae; g__Exiguobacterium	1
bb715a262273a3b9bfb903b086872dd1	d__Bacteria; p__Firmicutes; c__Clostridia; o__Lachnospirales; f__Lachnospiraceae	0.999998
840c33960ec98e9f04b286c8b42ae5d2	d__Bacteria; p__Firmicutes; c__Clostridia; o__Peptostreptococcales-Tissierellales; f__Anaerovoracaceae; g__Family_XIII_AD3011_group; s__uncultured_Eubacterium	0.898344
b09f6e6ec1df3480f86eafb27b0af9d6	d__Bacteria; p__Bacteroidota; c__Bacteroidia; o__Bacteroidales; f__Prevotellaceae; g__Prevotella; s__human_gut	0.978491
12cae8e09b99d659058876ac9580b050	d__Bacteria; p__Bacteroidota; c__Bacteroidia; o__Bacteroidales; f__Prevotellaceae; g__Prevotella_9	0.999999
3c74499e74815c22990b55722dedc04a	d__Bacteria; p__Firmicutes; c__Clostridia; o__Christensenellales; f__Christensenellaceae; g__Christensenellaceae_R-7_group	0.970517
e9d6d1041a78aa62b9e110da2538269e	d__Bacteria; p__Bacteroidota; c__Bacteroidia; o__Bacteroidales; f__Prevotellaceae; g__Prevotella	0.999063
09830062769ef332752632f8d39aee8b	d__Bacteria; p__Bacteroidota; c__Bacteroidia; o__Bacteroidales; f__Prevotellaceae; g__Prevotella	0.992772
1b3878f2fb24698a00d8e9acfccf900f	d__Bacteria; p__Firmicutes; c__Clostridia; o__Lachnospirales; f__Lachnospiraceae; g__Lachnospiraceae_NK4A136_group; s__uncultured_bacterium	0.792073
3b32ed0e7eeb5c90fe7673da1480c197	d__Bacteria; p__Firmicutes; c__Bacilli; o__Lactobacillales; f__Streptococcaceae; g__Streptococcus	1
24ac5063208c5c9cd83879b33cccae83	d__Bacteria; p__Proteobacteria; c__Alphaproteobacteria; o__Rhodospirillales; f__uncultured; g__uncultured	1
c549db34e9f55eb0cb5edf6023af236d	d__Bacteria; p__Proteobacteria; c__Alphaproteobacteria; o__Rhodobacterales; f__Rhodobacteraceae	1
181b7cf09f5158c4e3a303dea5ae7b02	d__Bacteria; p__Campylobacterota; c__Campylobacteria; o__Campylobacterales; f__Campylobacteraceae; g__Campylobacter	1
c9f6d29bd8a6ddf47f89c3c623ae19d6	d__Bacteria; p__Proteobacteria; c__Alphaproteobacteria; o__Rhodobacterales; f__Rhodobacteraceae; g__Pseudorhodobacter	0.716027
ca1a3529b57c8fd5334f497028cf4111	d__Bacteria; p__Firmicutes; c__Clostridia; o__Lachnospirales; f__Lachnospiraceae; g__Coprococcus	0.999706
60205e9829e5999877d97399b817b3ee	d__Bacteria; p__Proteobacteria; c__Gammaproteobacteria; o__Enterobacterales; f__Shewanellaceae; g__Shewanella	1
5f6b42c9889683de4cd70449f3fcdaf8	d__Bacteria; p__Firmicutes; c__Clostridia; o__Oscillospirales; f__Ruminococcaceae; g__Faecalibacterium	0.999972
babb2ebb5ca6d5b569dbcd2b4b628198	d__Bacteria; p__Firmicutes; c__Bacilli; o__Lactobacillales; f__Lactobacillaceae; g__Weissella	1
840135008e8a1cef39cb3894eec57a9a	d__Bacteria; p__Actinobacteriota; c__Actinobacteria; o__Micrococcales; f__Microbacteriaceae; g__Candidatus_Aquiluna; s__uncultured_bacterium	0.950806
26f5736e045bdac8e54272458ecda93a	d__Bacteria; p__Proteobacteria; c__Alphaproteobacteria; o__Rhizobiales; f__Rhizobiaceae; g__Allorhizobium-Neorhizobium-Pararhizobium-Rhizobium	0.999017
927ac1e9a33f93de734a61d1a9935bf4	d__Bacteria; p__Firmicutes; c__Clostridia; o__Oscillospirales; f__Ruminococcaceae; g__Ruminococcus	0.999961
13269c766eff26b116a5e33055c85f35	d__Bacteria; p__Bacteroidota; c__Bacteroidia; o__Bacteroidales; f__Prevotellaceae; g__Alloprevotella	1
88b29218e2c5d84df9a59ae2d1aff494	d__Bacteria; p__Firmicutes; c__Clostridia; o__Lachnospirales; f__Lachnospiraceae; g__Hungatella	0.999703
3bf6b63a03973f2fb8bb2f018ff5c6d8	d__Bacteria; p__Firmicutes; c__Negativicutes; o__Veillonellales-Selenomonadales; f__Veillonellaceae; g__Allisonella; s__uncultured_bacterium	0.95442
a0d03ba5342c2c82ac244c0c5ef28b92	d__Bacteria; p__Firmicutes; c__Bacilli; o__Bacillales; f__Bacillaceae; g__Bacillus	0.990868
29295297e27be264f8f9aee0d39a0b37	d__Bacteria; p__Firmicutes; c__Clostridia; o__Oscillospirales; f__Ruminococcaceae; g__Faecalibacterium	0.99999
e4bc05e5a36231261c6cdcc2ab3cd254	d__Bacteria; p__Actinobacteriota; c__Actinobacteria; o__Bifidobacteriales; f__Bifidobacteriaceae; g__Bifidobacterium; s__Bifidobacterium_breve	0.986134
baac364f2170f9c043c495641210f9c1	d__Bacteria; p__Bacteroidota; c__Bacteroidia; o__Bacteroidales; f__Prevotellaceae; g__Prevotella; s__uncultured_organism	0.961523
ceaaf3f3ee2361361fdc3de09ce3a923	d__Bacteria; p__Bacteroidota; c__Bacteroidia; o__Bacteroidales; f__Prevotellaceae; g__Prevotellaceae_UCG-001; s__uncultured_bacterium	0.996614
291e599bc943e544285f53b6bcbc5256	d__Bacteria; p__Bacteroidota; c__Bacteroidia; o__Bacteroidales; f__Prevotellaceae; g__Prevotella	0.992853
5dbe58a763c10d89fb26d894d2c97a83	d__Bacteria; p__Firmicutes; c__Clostridia; o__Lachnospirales; f__Lachnospiraceae; g__Lachnotalea; s__uncultured_bacterium	0.984939
2ed841eb12d4f3590d747ae03f8aba3a	d__Bacteria; p__Bacteroidota; c__Bacteroidia; o__Bacteroidales; f__Bacteroidaceae; g__Bacteroides; s__Bacteroides_uniformis	0.955354
542e535db33ee7337dec676ac60c613e	d__Bacteria; p__Bacteroidota; c__Bacteroidia; o__Bacteroidales; f__Prevotellaceae; g__Prevotella_9	1
24242a4015b3f974953ce8cedf853e44	d__Bacteria; p__Bacteroidota; c__Bacteroidia; o__Bacteroidales; f__Rikenellaceae; g__uncultured	0.999999
cb4011f3bc80c79f67799b0128b6b992	d__Bacteria; p__Proteobacteria; c__Gammaproteobacteria; o__Pseudomonadales; f__SAR86_clade; g__SAR86_clade	1
f452ad11190488c6fcefdf1025356d53	d__Bacteria; p__Bacteroidota; c__Bacteroidia; o__Bacteroidales; f__Prevotellaceae; g__uncultured; s__uncultured_bacterium	0.968515
a3692f51366ac625e3a73997d27086ce	d__Bacteria; p__Bacteroidota; c__Bacteroidia; o__Bacteroidales; f__Muribaculaceae; g__Muribaculaceae; s__uncultured_bacterium	0.993497
d78841a22e605f2d110ee4717bf85cc9	d__Bacteria; p__Proteobacteria; c__Gammaproteobacteria; o__Pseudomonadales; f__Pseudomonadaceae; g__Pseudomonas	0.999891
b46b2b35f25cac522efda0e9fb00b697	d__Bacteria; p__Bacteroidota; c__Bacteroidia; o__Bacteroidales; f__Bacteroidaceae; g__Bacteroides; s__Bacteroides_acidifaciens	0.966478
7419e529ed927ca6611c8a9f0e491bc4	d__Bacteria; p__Firmicutes; c__Clostridia; o__Oscillospirales; f__Oscillospiraceae; g__UCG-005	0.999728
7b630967f670a0b2cac751210d5c5778	d__Bacteria; p__Proteobacteria; c__Gammaproteobacteria; o__Burkholderiales; f__Comamonadaceae; g__Hydrogenophaga	0.991146
c3064e0f2463f0aa6bdfda01cb042929	d__Bacteria; p__Bacteroidota; c__Bacteroidia; o__Bacteroidales; f__Tannerellaceae; g__Parabacteroides; s__uncultured_bacterium	0.99991
0cd750cd3b98dccaf06d67eae56ecf52	d__Bacteria; p__Cyanobacteria; c__Cyanobacteriia; o__Synechococcales; f__Cyanobiaceae; g__Cyanobium_PCC-6307; s__uncultured_cyanobacterium	0.947678
e2152fa8dba91ab72b9a487b84ed73b6	d__Bacteria; p__Bacteroidota; c__Bacteroidia; o__Bacteroidales; f__Prevotellaceae; g__Prevotella_9	0.999998
dadd1651be58a3209cd37c533118a53d	d__Bacteria; p__Bacteroidota; c__Bacteroidia; o__Bacteroidales; f__Muribaculaceae; g__Muribaculaceae	1
3c1fb1781a46511d544a29ba5c6541a7	d__Bacteria; p__Firmicutes; c__Clostridia; o__Lachnospirales; f__Lachnospiraceae; g__Lachnospiraceae_NK4A136_group	0.980367
dfa45e95dca5db0d1b505dc0b348b61b	d__Bacteria; p__Bacteroidota; c__Bacteroidia; o__Bacteroidales; f__Prevotellaceae; g__Prevotella; s__human_gut	0.973485
b0d641c366f03df4a1b7c1e5537bb0b4	d__Bacteria; p__Firmicutes; c__Negativicutes; o__Acidaminococcales; f__Acidaminococcaceae; g__Phascolarctobacterium	1
e41fa5bbb9ab07adfb4e6ad739424732	d__Bacteria; p__Firmicutes; c__Clostridia; o__Lachnospirales; f__Lachnospiraceae; g__Blautia	0.9979
0262464b27b44a7988e02b6124fc57ca	d__Bacteria; p__Bacteroidota; c__Bacteroidia; o__Bacteroidales; f__Prevotellaceae; g__Prevotella_9; s__uncultured_Bacteroidetes	0.789349
a1dc7890ac247e53ee76e06e4e47b518	d__Bacteria; p__Bacteroidota; c__Bacteroidia; o__Bacteroidales; f__Prevotellaceae; g__Prevotella	0.999802
eb0f0c2e6cb309a0b1da919f5bf7b648	d__Bacteria; p__Bacteroidota; c__Bacteroidia; o__Chitinophagales; f__Saprospiraceae; g__uncultured; s__uncultured_marine	0.968273
75a72b7ac5488beb858a162b7aa834e0	d__Bacteria; p__Proteobacteria; c__Alphaproteobacteria; o__Rhodobacterales; f__Rhodobacteraceae	1
1aa52d1067e1501810787a2f0c378fd2	d__Bacteria; p__Firmicutes; c__Clostridia; o__Oscillospirales; f__Ruminococcaceae; g__uncultured; s__gut_metagenome	0.999117
9772ff595d695f7fdef45dab471c2014	d__Bacteria; p__Firmicutes; c__Clostridia; o__Lachnospirales; f__Lachnospiraceae; g__[Ruminococcus]_torques_group	0.998377
6f569267fdf7cc68a35e4ca4c2dc938a	d__Bacteria; p__Proteobacteria; c__Alphaproteobacteria; o__Rhodobacterales; f__Rhodobacteraceae	1
2ffd2bb269af71522bff814a8427d2d3	d__Bacteria; p__Firmicutes; c__Clostridia; o__Lachnospirales; f__Lachnospiraceae; g__[Eubacterium]_hallii_group; s__uncultured_organism	0.71412
82b9e59d66d2c067beaaf6f960670f6d	d__Bacteria; p__Firmicutes; c__Clostridia; o__Lachnospirales; f__Lachnospiraceae; g__Blautia	0.997831
bedb8ad4007ac085f1e6d8b22881b70c	d__Bacteria; p__Bacteroidota; c__Bacteroidia; o__Bacteroidales; f__Prevotellaceae; g__Prevotella_9	1
956e7ff1efedb897da8b91687cfe5a0f	d__Bacteria; p__Proteobacteria; c__Gammaproteobacteria; o__Enterobacterales; f__Alteromonadaceae; g__Alteromonas	0.968653
703969b71348c45cfafbe63b7c3ce19c	d__Bacteria; p__Firmicutes; c__Clostridia; o__Lachnospirales; f__Lachnospiraceae	1
7ab2ebc9de0b5ce05e1ec24f04c67b4b	d__Bacteria; p__Firmicutes; c__Clostridia; o__Peptostreptococcales-Tissierellales; f__Peptostreptococcaceae; g__Terrisporobacter	0.999436
9c580762476c0717cdb461ac6ba76536	d__Bacteria; p__Firmicutes; c__Clostridia; o__Lachnospirales; f__Lachnospiraceae; g__Lachnospiraceae_FCS020_group; s__uncultured_bacterium	0.73484
38cc2fe3b8ea1978a8b3dcc66918012e	d__Bacteria; p__Proteobacteria; c__Gammaproteobacteria; o__Enterobacterales; f__Aeromonadaceae; g__Aeromonas; s__Aeromonas_sp.	0.774778
e5dce6494196c80ef0150566bcccca08	d__Bacteria; p__Bacteroidota; c__Bacteroidia; o__Bacteroidales; f__Muribaculaceae; g__Muribaculaceae; s__uncultured_bacterium	0.979888
f3e3be613384482c096f33f8f193213a	d__Bacteria; p__Bacteroidota; c__Bacteroidia; o__Bacteroidales; f__Bacteroidaceae; g__Bacteroides; s__Bacteroides_plebeius	0.999983
337239087c7a43a808cc25ff6ccfcabb	d__Bacteria; p__Firmicutes; c__Clostridia; o__Lachnospirales; f__Lachnospiraceae; g__Blautia	0.996309
4972d8a4fa428d3f0183bf64ab6d5810	d__Bacteria; p__Bacteroidota; c__Bacteroidia; o__Bacteroidales; f__Prevotellaceae; g__Prevotella	0.997991
ad1d769e6f1c321ae7c594f55db61f1f	d__Bacteria; p__Bacteroidota; c__Bacteroidia; o__Bacteroidales; f__Prevotellaceae; g__Prevotella_7; s__uncultured_bacterium	0.999422
5b73624389bdeefe2e60939ff943220f	d__Bacteria; p__Actinobacteriota; c__Coriobacteriia; o__Coriobacteriales; f__Eggerthellaceae; g__uncultured; s__uncultured_bacterium	0.959603
e43614e400c42f2bc20491a3fabc0bc8	d__Bacteria; p__Firmicutes; c__Clostridia; o__Lachnospirales; f__Lachnospiraceae; g__Coprococcus	0.999952
d461c0089d7e218c16671cf119c6ee1c	d__Bacteria; p__Firmicutes; c__Clostridia; o__Lachnospirales; f__Lachnospiraceae; g__Lachnoclostridium	0.945281
b5229a4faf1a8398c24132895629f2ad	d__Bacteria; p__Firmicutes; c__Clostridia; o__Lachnospirales; f__Lachnospiraceae; g__Coprococcus	0.8638
333c88222ef5bcffbaa209d693e4b302	d__Bacteria; p__Firmicutes; c__Clostridia; o__Oscillospirales; f__Ruminococcaceae; g__CAG-352; s__uncultured_bacterium	0.999156
6894a60300f4f2d0f94c95ee30b994b2	d__Bacteria; p__Firmicutes; c__Negativicutes; o__Veillonellales-Selenomonadales; f__Selenomonadaceae; g__Mitsuokella; s__uncultured_bacterium	0.710051
ece593d636f3d8ecd2877a388378b7cd	d__Bacteria; p__Bacteroidota; c__Bacteroidia; o__Bacteroidales; f__Prevotellaceae; g__Prevotella_9	1
61f1f63225aef2e48da88459e5687c02	d__Bacteria; p__Firmicutes; c__Clostridia; o__Oscillospirales; f__Ruminococcaceae; g__Ruminococcus	0.999767
7d5de826964ebfce2ada5d2acb979da4	d__Bacteria; p__Firmicutes; c__Clostridia; o__Lachnospirales; f__Lachnospiraceae; g__Blautia	0.97923
bb29369408f1373d2b2972041e9a0617	d__Bacteria; p__Firmicutes; c__Clostridia; o__Lachnospirales; f__Lachnospiraceae; g__Roseburia; s__uncultured_organism	0.793024
c8e1d2f4da34816fe0a6dc1b2710679a	d__Bacteria; p__Firmicutes; c__Clostridia; o__Oscillospirales; f__Butyricicoccaceae; g__Butyricicoccus	1
5fe20dee7aca3384ca3538a216129b15	d__Bacteria; p__Bacteroidota; c__Bacteroidia; o__Bacteroidales; f__Rikenellaceae; g__Alistipes; s__Alistipes_finegoldii	0.992838
7790519ab55521609e0ae4f0017a23f7	d__Bacteria; p__Bacteroidota; c__Bacteroidia; o__Bacteroidales; f__Prevotellaceae; g__Prevotella_9	1
0e99178baf7d64d3cc5b178b69941d13	d__Bacteria; p__Firmicutes; c__Clostridia; o__Lachnospirales; f__Lachnospiraceae; g__Lachnospiraceae_NK4A136_group; s__metagenome	0.96392
0c7d9ead0888e2ecdf5de0a87d3bebdf	d__Bacteria; p__Bacteroidota; c__Bacteroidia; o__Bacteroidales; f__Bacteroidaceae; g__Bacteroides; s__Bacteroides_clarus	0.997994
852fc7c395a330fb82dbcc979eec9333	d__Bacteria; p__Bacteroidota; c__Bacteroidia; o__Bacteroidales; f__Muribaculaceae; g__Muribaculaceae; s__uncultured_bacterium	0.991333
1ed075224089e4622ef8668329da02fd	d__Bacteria; p__Firmicutes; c__Clostridia; o__Lachnospirales; f__Lachnospiraceae	0.999997
0996a1c72a0725427fbec7d0444679df	d__Bacteria; p__Actinobacteriota; c__Coriobacteriia; o__Coriobacteriales; f__Atopobiaceae; g__Coriobacteriaceae_UCG-002; s__uncultured_bacterium	0.999999
5cbae295750d56980780e534b1440b68	d__Bacteria; p__Proteobacteria; c__Gammaproteobacteria; o__Pseudomonadales; f__SAR86_clade; g__SAR86_clade	1
add979dc1f3b275a4dc52da62204ebb5	d__Bacteria; p__Firmicutes; c__Clostridia; o__Lachnospirales; f__Lachnospiraceae	0.999976
9cf4121bb56562fb9199ba8f6fe3f0a9	d__Bacteria; p__Firmicutes; c__Clostridia; o__Peptostreptococcales-Tissierellales; f__Anaerovoracaceae; g__Family_XIII_AD3011_group; s__uncultured_bacterium	0.916245
143941c6fb34cfeacabee5b38197c4ea	d__Bacteria; p__Bacteroidota; c__Bacteroidia; o__Bacteroidales; f__Prevotellaceae; g__Prevotella_9	1
210ca12250db8f432c8a053a695a93a2	d__Bacteria; p__Bacteroidota; c__Bacteroidia; o__Bacteroidales; f__Prevotellaceae; g__Prevotella_9	1
3a3d386cd02b3285466fd0469a81b7c4	d__Bacteria; p__Firmicutes; c__Clostridia; o__Lachnospirales; f__Lachnospiraceae	1
4bb1542bcb965c589991744d1eca1da0	d__Bacteria; p__Bacteroidota; c__Bacteroidia; o__Bacteroidales; f__Prevotellaceae; g__Prevotella_9	1
941177ec993d5e1c80e087c8674ea2f6	d__Bacteria; p__Bacteroidota; c__Bacteroidia; o__Bacteroidales; f__Prevotellaceae; g__Prevotella_9	1
7889d51efc4b18e5028a4c7089f680b2	d__Bacteria; p__Proteobacteria; c__Alphaproteobacteria; o__Rhizobiales; f__Rhizobiaceae; g__Allorhizobium-Neorhizobium-Pararhizobium-Rhizobium	0.992194
8e9bcf6c6322abb2e29fd37e39edda14	d__Bacteria; p__Firmicutes; c__Clostridia; o__Oscillospirales; f__Oscillospiraceae; g__uncultured	0.997545
e3bca1e818c1f919d1e02319891a95ea	d__Bacteria; p__Bacteroidota; c__Bacteroidia; o__Bacteroidales; f__Muribaculaceae; g__Muribaculaceae; s__uncultured_bacterium	0.849767
faebcdfb1a30223b996b74a4e73e4c40	d__Bacteria; p__Bacteroidota; c__Bacteroidia; o__Bacteroidales; f__Prevotellaceae; g__Prevotella	0.989491
f78efaecc36d0ef3a07520c2eebc477e	d__Bacteria; p__Bacteroidota; c__Bacteroidia; o__Bacteroidales; f__Prevotellaceae; g__Alloprevotella	1
f195c53518b6ef4d490c824665a8554e	d__Bacteria; p__Firmicutes; c__Clostridia; o__Peptostreptococcales-Tissierellales; f__Anaerovoracaceae; g__Family_XIII_AD3011_group; s__uncultured_organism	0.792405
5fc16e26d8ddb7b38e49bda00374d14a	d__Bacteria; p__Bacteroidota; c__Bacteroidia; o__Bacteroidales; f__Prevotellaceae; g__Prevotella_9	1
51ca6d0b091bf4d51147a43d5333e21a	d__Bacteria; p__Proteobacteria; c__Alphaproteobacteria; o__Rhizobiales; f__Rhizobiaceae; g__Ochrobactrum	0.839187
f23982138e4d5ed3fcb068cbac95af41	d__Bacteria; p__Proteobacteria; c__Gammaproteobacteria; o__Pseudomonadales; f__Moraxellaceae; g__Acinetobacter	1
c52ff9fdc03a84788c7783160ed3626b	d__Bacteria; p__Firmicutes; c__Clostridia; o__Oscillospirales; f__Butyricicoccaceae; g__Butyricicoccus; s__uncultured_bacterium	0.950995
8729abba94851cfe428c2ac9c784f9bc	d__Bacteria; p__Proteobacteria; c__Alphaproteobacteria; o__Rhodobacterales; f__Rhodobacteraceae; g__Rhodobacter	0.849679
f7b47e8d2ba0d0215dcbff655d75ee0d	d__Bacteria; p__Firmicutes; c__Clostridia; o__Oscillospirales; f__UCG-010; g__UCG-010; s__uncultured_bacterium	0.956102
82353476fd048d3f3304376407e17e17	d__Bacteria; p__Bacteroidota; c__Bacteroidia; o__Bacteroidales; f__Prevotellaceae; g__uncultured; s__metagenome	0.851471
d610c8ceaa0f425a5e6e7dd04972ac38	d__Bacteria; p__Bacteroidota; c__Bacteroidia; o__Bacteroidales; f__Prevotellaceae; g__Prevotella	0.99265
d017e556e6631424a18f9df035fcc2eb	d__Bacteria; p__Firmicutes; c__Clostridia; o__Oscillospirales; f__Ruminococcaceae; g__Faecalibacterium	0.999982
fb5eaaaa5fa34e77b23c0e2620e843cf	d__Bacteria; p__Bacteroidota; c__Bacteroidia; o__Bacteroidales; f__Prevotellaceae; g__Prevotella_9; s__uncultured_bacterium	0.717411
5a77a73d87fb2fea4a3fd937d7150f67	d__Bacteria; p__Bacteroidota; c__Bacteroidia; o__Bacteroidales; f__Prevotellaceae; g__Prevotella	0.999315
4b89a64b30cc256b9a2e49c5fa2d50b1	d__Bacteria; p__Firmicutes; c__Bacilli; o__Erysipelotrichales; f__Erysipelotrichaceae; g__Dubosiella; s__uncultured_bacterium	0.997458
7d2e2fca176d25f1ceb892bed1ef4f8d	d__Bacteria; p__Actinobacteriota; c__Actinobacteria; o__Propionibacteriales; f__Propionibacteriaceae; g__Cutibacterium	1
2283249f4ded6963fd09dd0f8d548229	d__Bacteria; p__Proteobacteria; c__Gammaproteobacteria; o__Pseudomonadales; f__Pseudomonadaceae; g__Pseudomonas	0.999373
d36d28706f4e81eae83b0d8a28cf3bee	d__Bacteria; p__Firmicutes; c__Clostridia; o__Peptostreptococcales-Tissierellales; f__Peptostreptococcaceae; g__Romboutsia	0.983636
94539f25261b9fba7de8ab41b58e94a1	d__Bacteria; p__Cyanobacteria; c__Vampirivibrionia; o__Gastranaerophilales; f__Gastranaerophilales; g__Gastranaerophilales; s__uncultured_bacterium	0.962572
378e2067b594ac929852e96591e48d05	d__Bacteria; p__Proteobacteria; c__Alphaproteobacteria; o__Rhizobiales; f__Stappiaceae; g__Labrenzia	0.999013
ec66cc508688c21839c3367bce612ae4	d__Bacteria; p__Proteobacteria; c__Gammaproteobacteria; o__Enterobacterales; f__Enterobacteriaceae	0.996594
b04736148d527cd96405b86841d0ca6f	d__Bacteria; p__Firmicutes; c__Clostridia; o__Peptostreptococcales-Tissierellales; f__Anaerovoracaceae; g__Family_XIII_AD3011_group; s__uncultured_Eubacterium	0.767249
8cfca84b2f88aaf057c31d4bb0a20473	d__Bacteria; p__Firmicutes; c__Clostridia; o__Lachnospirales; f__Lachnospiraceae; g__Lachnospiraceae_UCG-010	0.989664
5b4117286701a19e55188c4682aaa684	d__Bacteria; p__Bacteroidota; c__Bacteroidia; o__Bacteroidales; f__Muribaculaceae; g__Muribaculaceae; s__uncultured_bacterium	0.811088
ba63e3b5361f113fa6fd048ce8f8020a	d__Bacteria; p__Bacteroidota; c__Bacteroidia; o__Bacteroidales; f__Muribaculaceae; g__Muribaculaceae; s__uncultured_bacterium	0.993784
2f9bb25867eba92ac7e5208f092adf29	d__Bacteria; p__Bacteroidota; c__Bacteroidia; o__Bacteroidales; f__Prevotellaceae; g__Prevotella; s__human_gut	0.975447
2c1e785237ef015a4cef0c871f1170cb	d__Bacteria; p__Bacteroidota; c__Bacteroidia; o__Bacteroidales; f__Prevotellaceae; g__uncultured; s__uncultured_bacterium	0.986766
34e0d7c0e485b473aba5d39e97ea1833	d__Bacteria; p__Firmicutes; c__Negativicutes; o__Veillonellales-Selenomonadales; f__Selenomonadaceae; g__Megamonas; s__uncultured_organism	0.89158
049915a866ae27116420b5595ddd7d65	d__Bacteria; p__Firmicutes; c__Clostridia; o__Oscillospirales; f__Ruminococcaceae; g__Faecalibacterium	0.999972
b9507a288349bdcc17f0608e577d36ec	d__Bacteria; p__Firmicutes; c__Negativicutes; o__Veillonellales-Selenomonadales; f__Veillonellaceae; g__Allisonella; s__uncultured_bacterium	0.991408
f19eb28e869299213e7b971d5f9c2991	d__Bacteria; p__Bacteroidota; c__Bacteroidia; o__Bacteroidales; f__Prevotellaceae; g__Prevotella; s__Prevotella_stercorea	0.827851
e9d9c8ed593758dee60dc3959d2846e6	d__Bacteria; p__Verrucomicrobiota; c__Lentisphaeria; o__Victivallales; f__vadinBE97; g__vadinBE97; s__uncultured_bacterium	0.938383
b15403e22fc23517a9e7f520ca96e522	d__Bacteria; p__Firmicutes; c__Bacilli; o__Lactobacillales; f__Streptococcaceae; g__Streptococcus	1
9219b2817dcb9b0167c60cc5e77a7b9e	d__Bacteria; p__Firmicutes; c__Clostridia; o__Eubacteriales; f__Eubacteriaceae; g__Eubacterium; s__Eubacterium_limosum	0.914788
5e004e56e9e9a54819b5d1161c7663a0	d__Bacteria; p__Bacteroidota; c__Bacteroidia; o__Bacteroidales; f__Prevotellaceae; g__Prevotella_9	1
024a60964d6ef335f70caa3b7a3cfb7b	d__Bacteria; p__Firmicutes; c__Bacilli; o__Bacillales; f__Planococcaceae; g__Lysinibacillus	0.99803
c3a9cc0f17fbabef7575115a82f991c6	d__Bacteria; p__Firmicutes; c__Clostridia; o__Oscillospirales; f__Oscillospiraceae; g__Colidextribacter; s__uncultured_bacterium	0.847065
a3c44d821d4049ae5c77c9ec06b0ee68	d__Bacteria; p__Firmicutes; c__Clostridia; o__Lachnospirales; f__Lachnospiraceae; g__Lachnospiraceae_UCG-001	0.957343
7fb81e7844bb8cbc7c67705fa55fd8d3	d__Bacteria; p__Firmicutes; c__Clostridia; o__Oscillospirales; f__Oscillospiraceae; g__Oscillibacter; s__unidentified	0.811412
de8c2e36633dbe285dfb029fc663bbf7	d__Bacteria; p__Bacteroidota; c__Bacteroidia; o__Bacteroidales; f__Prevotellaceae; g__Prevotella; s__uncultured_organism	0.743634
0700bbc2ad6e688d96fe3f8ddd7988a9	d__Bacteria; p__Firmicutes; c__Bacilli; o__Erysipelotrichales; f__Erysipelotrichaceae; g__Dubosiella; s__uncultured_bacterium	0.993194
eb2ec11fd8af53989d6e1ff854d8fa17	d__Bacteria; p__Firmicutes; c__Clostridia; o__Oscillospirales; f__Oscillospiraceae; g__UCG-002	0.999723
255ce0042bc57d7f3f71119f96d2cd3c	d__Bacteria; p__Bacteroidota; c__Bacteroidia; o__Bacteroidales; f__Prevotellaceae; g__Prevotella	0.999617
57ebbbb9466f0de7335301ba4bb27dc9	d__Bacteria; p__Firmicutes; c__Clostridia; o__Lachnospirales; f__Lachnospiraceae; g__Blautia	0.999001
7e4b1d4f2b013e658d8e69ebf9511322	d__Bacteria; p__Bacteroidota; c__Bacteroidia; o__Bacteroidales; f__Prevotellaceae; g__Prevotella_9	0.999969
773b0eada71b3f298557bf4f57828efe	d__Bacteria; p__Firmicutes; c__Clostridia; o__Lachnospirales; f__Lachnospiraceae; g__uncultured; s__uncultured_organism	0.840437
1ad5c2269d00bec914fe5c35ec60d09e	d__Bacteria; p__Firmicutes; c__Clostridia; o__Clostridiales; f__Clostridiaceae	0.999565
4943e65948f18cc7a6d5cdfd2dffb5f0	d__Bacteria; p__Firmicutes; c__Clostridia; o__Lachnospirales; f__Lachnospiraceae; g__[Ruminococcus]_torques_group	0.926407
725a97d0fe742bb673973c413fd3fedf	d__Bacteria; p__Firmicutes; c__Clostridia; o__Oscillospirales; f__Ruminococcaceae; g__Faecalibacterium	0.999967
227107c66a4aeacf6bc2ec6b6aa2e191	d__Bacteria; p__Cyanobacteria; c__Cyanobacteriia; o__Chloroplast; f__Chloroplast; g__Chloroplast	1
275c92644f556d7ade49b8e736206476	d__Bacteria; p__Firmicutes; c__Clostridia; o__Lachnospirales; f__Lachnospiraceae; g__Lachnospiraceae_NK4A136_group	0.996247
58c9f2ade3d430344e8b60558e1efa78	d__Bacteria; p__Bacteroidota; c__Bacteroidia; o__Bacteroidales; f__Prevotellaceae; g__Prevotella	1
b6fda6888c5dd373460d44bb5474fc2b	d__Bacteria; p__Cyanobacteria; c__Cyanobacteriia; o__Cyanobacteriales; f__Microcystaceae; g__Microcystis_PCC-7914	1
7d206caa5987adc447c22dfea3198a6f	d__Bacteria; p__Firmicutes; c__Clostridia; o__Lachnospirales; f__Lachnospiraceae; g__ASF356; s__uncultured_bacterium	0.731139
35feaf408f6e0eecaeff8d363d83bfe0	d__Bacteria; p__Cyanobacteria; c__Cyanobacteriia; o__Synechococcales; f__Cyanobiaceae; g__Synechococcus_CC9902	0.988919
5d2992cce8bd34234b800c3273940d54	d__Bacteria; p__Firmicutes; c__Clostridia; o__Lachnospirales; f__Lachnospiraceae; g__Lachnospiraceae_UCG-001; s__uncultured_bacterium	0.999965
580f01f58558341edb1adc6d898850b3	d__Bacteria; p__Bacteroidota; c__Bacteroidia; o__Bacteroidales; f__Bacteroidaceae; g__Bacteroides	1
206fcc7d6700c94edc42e68601d1557e	d__Bacteria; p__Bacteroidota; c__Bacteroidia; o__Bacteroidales; f__Prevotellaceae; g__uncultured; s__uncultured_bacterium	0.997648
44556cb77c9b55753615ec67f4edf4b7	d__Bacteria; p__Firmicutes; c__Clostridia; o__Lachnospirales; f__Lachnospiraceae; g__Lachnospiraceae_NK4A136_group	0.748204
564d68cd164ac4404623c2784170c3e7	d__Bacteria; p__Bacteroidota; c__Bacteroidia; o__Bacteroidales; f__Muribaculaceae; g__Muribaculaceae; s__uncultured_bacterium	0.996382
fe798ec1d4a2feaa6d8e97d058da637f	d__Bacteria; p__Firmicutes; c__Clostridia; o__Lachnospirales; f__Lachnospiraceae	1
c5ec442e1b48542b85132148dc16d3d0	d__Bacteria; p__Bacteroidota; c__Bacteroidia; o__Bacteroidales; f__Prevotellaceae; g__Prevotella	0.999869
e774437a81d73d5d8e53bd07bd0de7b0	d__Bacteria; p__Firmicutes; c__Bacilli; o__Lactobacillales; f__Streptococcaceae; g__Streptococcus	1
ceb1fa180adbe26323744a16f951dab5	d__Bacteria; p__Firmicutes; c__Clostridia; o__Lachnospirales; f__Lachnospiraceae; g__[Ruminococcus]_torques_group	0.881971
386f83f460ade61dec4d4cf96d92210e	d__Bacteria; p__Firmicutes; c__Clostridia; o__Oscillospirales; f__Oscillospiraceae; g__uncultured	0.954898
e608db9a5b74b9cec1718486c80d041c	d__Bacteria; p__Firmicutes; c__Clostridia; o__Oscillospirales; f__Oscillospiraceae; g__uncultured; s__uncultured_bacterium	0.976482
f81d7b969cecad139a97626c79abe35c	d__Bacteria; p__Proteobacteria; c__Gammaproteobacteria; o__Burkholderiales; f__Chromobacteriaceae; g__Vogesella; s__uncultured_bacterium	0.948524
516e2002eaebb61e6a46a6648d98755d	d__Bacteria; p__Firmicutes; c__Clostridia; o__Lachnospirales; f__Lachnospiraceae; g__Lachnospiraceae_UCG-001; s__Lachnospiraceae_bacterium	0.919017
eac134a7e9f7aac1092aea02739781de	d__Bacteria; p__Actinobacteriota; c__Coriobacteriia; o__Coriobacteriales; f__Eggerthellaceae; g__Senegalimassilia; s__uncultured_bacterium	0.998104
352d1b35082a8b1188393a1ae9a5abb7	d__Bacteria; p__Proteobacteria; c__Gammaproteobacteria; o__Enterobacterales; f__Enterobacteriaceae	0.995782
ba1c8e15862bb1c31c881666acda5671	d__Bacteria; p__Bacteroidota; c__Bacteroidia; o__Bacteroidales; f__Prevotellaceae; g__Prevotella_7; s__uncultured_bacterium	0.999684
a5733a2e2baba000471386d88ed13a8a	d__Bacteria; p__Firmicutes; c__Clostridia; o__Clostridia_UCG-014; f__Clostridia_UCG-014; g__Clostridia_UCG-014	1
d263a3dad1d8b9e5a12695c047ded575	d__Bacteria; p__Firmicutes; c__Clostridia; o__Clostridia_vadinBB60_group; f__Clostridia_vadinBB60_group; g__Clostridia_vadinBB60_group; s__uncultured_bacterium	0.763774
28b478ca1d1a277d786dbc7a9e8bdcce	d__Bacteria; p__Proteobacteria; c__Gammaproteobacteria; o__Pseudomonadales; f__Halomonadaceae; g__Halomonas	0.999999
c0358454295af1d33f469177e5eaa741	d__Bacteria; p__Firmicutes; c__Clostridia; o__Oscillospirales; f__Oscillospiraceae; g__NK4A214_group; s__gut_metagenome	0.882857
58e4f93afcfbcf6c03f0f2c4a6f26265	d__Bacteria; p__Firmicutes; c__Negativicutes; o__Veillonellales-Selenomonadales; f__Selenomonadaceae; g__Mitsuokella; s__uncultured_bacterium	0.863202
b5d49db9d9ccb60a34050267bfcc36fe	d__Bacteria; p__Firmicutes; c__Bacilli; o__Lactobacillales; f__Carnobacteriaceae; g__Granulicatella	0.804105
d81815b1aa8d43c63d53611089b5d881	d__Bacteria; p__Firmicutes; c__Clostridia; o__Peptostreptococcales-Tissierellales; f__Anaerovoracaceae; g__Family_XIII_UCG-001; s__uncultured_bacterium	0.99995
c71796d9805d4183e2b7b742542b55b9	d__Bacteria; p__Bacteroidota; c__Bacteroidia; o__Bacteroidales; f__Prevotellaceae; g__Prevotella; s__uncultured_organism	0.957798
9ab33b9b9b4d49db53a8fc8f11ce5cfe	d__Bacteria; p__Bacteroidota; c__Bacteroidia; o__Bacteroidales; f__Rikenellaceae; g__Alistipes	1
6cb56e3c5ba19029d6f356eaa22449e3	d__Bacteria; p__Proteobacteria; c__Gammaproteobacteria; o__Enterobacterales; f__Enterobacteriaceae	0.996699
24016f9c9638af6eec81fd87553383e7	d__Bacteria; p__Bacteroidota; c__Bacteroidia; o__Bacteroidales; f__Tannerellaceae; g__Parabacteroides	1
f44a4e77bb073782d481ce3db82a06da	d__Bacteria; p__Firmicutes; c__Clostridia; o__Lachnospirales; f__Lachnospiraceae; g__CAG-56; s__uncultured_bacterium	0.942832
8de93527b03062761fda32dee036263f	d__Bacteria; p__Bacteroidota; c__Bacteroidia; o__Bacteroidales; f__Prevotellaceae; g__Prevotella; s__uncultured_bacterium	0.936005
d8679b02c88049c909cdc06d57596317	d__Bacteria; p__Firmicutes; c__Clostridia; o__Monoglobales; f__Monoglobaceae; g__Monoglobus; s__uncultured_bacterium	0.996955
c44ad17d59bc7a4a24f812ffd1e69829	d__Bacteria; p__Bacteroidota; c__Bacteroidia; o__Flavobacteriales; f__Flavobacteriaceae; g__Aureicoccus; s__Aureicoccus_marinus	1
3b4f82db653837b83d320114f31a5610	d__Bacteria; p__Firmicutes; c__Clostridia; o__Lachnospirales; f__Lachnospiraceae; g__[Ruminococcus]_gauvreauii_group	0.980298
262bdcbe9839dc5842ddb9c56ef5c811	d__Bacteria; p__Actinobacteriota; c__Coriobacteriia; o__Coriobacteriales; f__Eggerthellaceae; g__Senegalimassilia; s__uncultured_bacterium	0.986784
f20eb590189c8f9b6bb0c7dde1b5949b	d__Bacteria; p__Firmicutes; c__Clostridia; o__Oscillospirales; f__Oscillospiraceae	0.999999
67f5c7916a79054adf5207b307e3e87e	d__Bacteria; p__Bacteroidota; c__Bacteroidia; o__Flavobacteriales; f__NS9_marine_group; g__NS9_marine_group	1
2d2510f9b985f63a2f8efc3d38fe05cb	d__Bacteria; p__Firmicutes; c__Clostridia; o__Lachnospirales; f__Lachnospiraceae; g__Lachnospiraceae_NK4A136_group; s__uncultured_organism	0.837011
bb45fabca99adbd8feca55cc740ad949	d__Bacteria; p__Proteobacteria; c__Alphaproteobacteria; o__Caulobacterales; f__Hyphomonadaceae; g__uncultured	0.966383
4b179293384902decee9347e6ef18ced	d__Bacteria; p__Bacteroidota; c__Bacteroidia; o__Bacteroidales; f__Bacteroidaceae; g__Bacteroides; s__uncultured_Bacteroidetes	0.954145
4a14d360a9c0e40484e4dac1bf6bf47b	d__Bacteria; p__Desulfobacterota; c__Desulfovibrionia; o__Desulfovibrionales; f__Desulfovibrionaceae; g__uncultured; s__uncultured_bacterium	0.999998
a2d59c9af4897ce36c8d0a5cf0d90b21	d__Bacteria; p__Firmicutes; c__Clostridia; o__Oscillospirales; f__Oscillospiraceae; g__UCG-005	0.99976
3b4a2302bc29b64a2503242b34a31aee	d__Bacteria; p__Firmicutes; c__Clostridia; o__Lachnospirales; f__Lachnospiraceae	1
915dbae77102016f594095c81409c007	d__Bacteria; p__Firmicutes; c__Bacilli; o__Erysipelotrichales; f__Erysipelotrichaceae; g__Holdemanella; s__uncultured_bacterium	0.936
77fe794d2dfba6db840d4544213d91f5	d__Bacteria; p__Fusobacteriota; c__Fusobacteriia; o__Fusobacteriales; f__Fusobacteriaceae; g__Fusobacterium	0.999979
ffe6e4a025ae07227daf3a6f77d0c0e3	d__Bacteria; p__Bacteroidota; c__Bacteroidia; o__Flavobacteriales; f__Flavobacteriaceae; g__uncultured	0.999219
347d7bb2751e97eda6fb92fccd7ce5d0	d__Bacteria; p__Firmicutes; c__Bacilli; o__Erysipelotrichales; f__Erysipelotrichaceae; g__Holdemanella; s__uncultured_bacterium	0.737123
98ee79b21490a33cffb80fd4c3a06754	d__Bacteria; p__Bacteroidota; c__Bacteroidia; o__Bacteroidales; f__Prevotellaceae; g__Prevotella_9	1
a08fc1afd5207e300464677da51f2007	d__Bacteria; p__Bacteroidota; c__Bacteroidia; o__Bacteroidales; f__Bacteroidaceae; g__Bacteroides; s__Bacteroides_ovatus	0.859964
46a84cc3b5a8c180596498467548076e	d__Bacteria; p__Firmicutes; c__Clostridia; o__Lachnospirales; f__Lachnospiraceae	0.999954
0ae95453014aa28f7fddc12e26739d6d	d__Bacteria; p__Firmicutes; c__Clostridia; o__Oscillospirales; f__Butyricicoccaceae; g__Butyricicoccus; s__uncultured_bacterium	0.994668
1292c458ae1e36e5b2a50dd565399afd	d__Bacteria; p__Bacteroidota; c__Bacteroidia; o__Bacteroidales; f__Rikenellaceae; g__Alistipes; s__uncultured_bacterium	0.98674
8174609834679d8f8bfb45a6ab60a144	d__Bacteria; p__Bacteroidota; c__Bacteroidia; o__Bacteroidales; f__Muribaculaceae; g__Muribaculaceae; s__unidentified	0.999941
ea1eb8471bf43767fbbe13d0fc7c31fb	d__Bacteria; p__Bacteroidota; c__Bacteroidia; o__Bacteroidales; f__Prevotellaceae; g__uncultured; s__uncultured_bacterium	0.999561
ee413d3de0ec1b5e6443d85818684132	d__Bacteria; p__Firmicutes; c__Clostridia; o__Oscillospirales; f__Ruminococcaceae; g__Ruminococcus; s__metagenome	0.997525
511cc2adeb2df213cd1d1fcf4f2ee2e7	d__Bacteria; p__Firmicutes; c__Clostridia; o__Lachnospirales; f__Lachnospiraceae	1
f18ae188afc13889e95e1ee0a708b917	d__Bacteria; p__Actinobacteriota; c__Coriobacteriia; o__Coriobacteriales; f__Eggerthellaceae; g__Senegalimassilia; s__uncultured_bacterium	0.99619
72c9ce4489cf36a19f7ea83f7cecbf6b	d__Bacteria; p__Firmicutes; c__Clostridia; o__Lachnospirales; f__Lachnospiraceae	1
bfbcddb34034c8e1327bc8e4a3817f73	d__Bacteria; p__Bacteroidota; c__Bacteroidia; o__Bacteroidales; f__Muribaculaceae; g__Muribaculaceae; s__uncultured_Bacteroidales	0.794192
415e5431e385e89883448ed1c5dcd61b	d__Bacteria; p__Firmicutes; c__Clostridia; o__Oscillospirales; f__Ruminococcaceae; g__uncultured; s__metagenome	0.978228
b258af5fae5a926b489a5f2ed2d7a4b6	d__Bacteria; p__Actinobacteriota; c__Actinobacteria; o__Bifidobacteriales; f__Bifidobacteriaceae; g__Bifidobacterium	0.999987
5891545cc8c66cb1aee22224c566f27e	d__Bacteria; p__Firmicutes; c__Clostridia; o__Lachnospirales; f__Lachnospiraceae; g__Lachnospiraceae_NK4A136_group	0.980205
a8968cfc5d0bc70bfa12861455de2ad9	d__Bacteria; p__Firmicutes; c__Clostridia; o__Clostridiales; f__Clostridiaceae; g__Clostridium_sensu_stricto_12	0.9758
16b0b32fd1525ed01ebbde5c959133b6	d__Bacteria; p__Bacteroidota; c__Bacteroidia; o__Bacteroidales; f__Muribaculaceae; g__Muribaculaceae; s__uncultured_Porphyromonadaceae	0.999919
7f58236a1633cfb445e1f99ca2beade3	d__Bacteria; p__Firmicutes; c__Bacilli; o__Erysipelotrichales; f__Erysipelatoclostridiaceae; g__Asteroleplasma; s__uncultured_bacterium	1
4bb28479c98bb4756972028305b9a7b6	d__Bacteria; p__Proteobacteria; c__Alphaproteobacteria; o__Sphingomonadales; f__Sphingomonadaceae; g__Porphyrobacter	0.84277
e4f32cdc3407edb8423447421078fdae	d__Bacteria; p__Bacteroidota; c__Bacteroidia; o__Bacteroidales; f__Muribaculaceae; g__Muribaculaceae; s__uncultured_bacterium	0.943549
06d1e7cfb050255762ee62d704c94054	d__Bacteria; p__Bacteroidota; c__Bacteroidia; o__Flavobacteriales; f__Flavobacteriaceae; g__NS4_marine_group; s__uncultured_Flavobacteriaceae	0.980174
680c9a5ab37471b936faf7ea0e5ef416	d__Bacteria; p__Firmicutes; c__Clostridia; o__Clostridiales; f__Clostridiaceae; g__Clostridium_sensu_stricto_1; s__metagenome	0.704961
e8707202237b30ae28569d165c85bf19	d__Bacteria; p__Desulfobacterota; c__Desulfovibrionia; o__Desulfovibrionales; f__Desulfovibrionaceae; g__uncultured; s__uncultured_Desulfovibrionaceae	0.994369
c30232feaa46f67631b9733898b790c4	d__Bacteria; p__Bacteroidota; c__Bacteroidia; o__Bacteroidales; f__Bacteroidaceae; g__Bacteroides; s__Bacteroides_vulgatus	0.989863
2804441b586e07c9bd672213cf680b30	d__Bacteria; p__Firmicutes; c__Clostridia; o__Oscillospirales; f__Oscillospiraceae; g__uncultured; s__uncultured_bacterium	0.947217
fde357ea8a9252d45341cb9ebe3eb175	d__Bacteria; p__Bacteroidota; c__Bacteroidia; o__Bacteroidales; f__Bacteroidaceae; g__Bacteroides	1
eee18cf7417871cf9e3fb0732ac07ecf	d__Bacteria; p__Firmicutes; c__Clostridia; o__Oscillospirales; f__Ruminococcaceae; g__Faecalibacterium	0.999994
769f70473aa8644826fb887c1b01d94c	d__Bacteria; p__Firmicutes; c__Clostridia; o__Lachnospirales; f__Lachnospiraceae; g__Lachnospiraceae_UCG-001; s__metagenome	0.798352
7317940ff90f3e8840828d8dd79391f7	d__Bacteria; p__Firmicutes; c__Clostridia; o__Christensenellales; f__Christensenellaceae; g__Christensenellaceae_R-7_group; s__bacterium_YE57	0.993809
0fca97c608aec08219a08e8892be1cca	d__Bacteria; p__Firmicutes; c__Clostridia; o__Clostridia_UCG-014; f__Clostridia_UCG-014; g__Clostridia_UCG-014	1
5a5ecf298bd4bf86778d911f68c25f76	d__Bacteria; p__Bacteroidota; c__Bacteroidia; o__Bacteroidales; f__Prevotellaceae; g__Alloprevotella; s__uncultured_organism	0.900477
1704c2712072b2fb82781b89caa07af3	d__Bacteria; p__Bacteroidota; c__Bacteroidia; o__Bacteroidales; f__Barnesiellaceae; g__Barnesiella; s__uncultured_bacterium	0.84698
9c7e0272d2e684c96ed30e567dae6c71	d__Bacteria; p__Bacteroidota; c__Bacteroidia; o__Bacteroidales; f__Bacteroidaceae; g__Bacteroides; s__Bacteroides_caccae	0.924901
a7ceb4a2891db2a4e4588e302e3f90bc	d__Bacteria; p__Firmicutes; c__Clostridia; o__Clostridiales; f__Clostridiaceae; g__Clostridium_sensu_stricto_12; s__uncultured_bacterium	0.894209
9d023ae9ca545adc3fc598ccbb13c5df	d__Bacteria; p__Bacteroidota; c__Bacteroidia; o__Bacteroidales; f__Prevotellaceae; g__Prevotella	0.999609
505752c3f706ef9475dcbcb48fe7309c	d__Bacteria; p__Bacteroidota; c__Bacteroidia; o__Bacteroidales; f__Prevotellaceae; g__Prevotella; s__uncultured_bacterium	0.863536
396d5b664cc7496d9aa1f707972b2744	d__Bacteria; p__Proteobacteria; c__Gammaproteobacteria; o__Enterobacterales; f__Enterobacteriaceae; g__Plesiomonas	0.999192
27614a51a55f9b401d2de19687fe8217	d__Bacteria; p__Bacteroidota; c__Bacteroidia; o__Bacteroidales; f__Bacteroidaceae; g__Bacteroides; s__Bacteroides_stercorirosoris	0.991404
1b1f1850c1613c9a2b6281ff1cf3512b	d__Bacteria; p__Bacteroidota; c__Bacteroidia; o__Bacteroidales; f__Bacteroidaceae; g__Bacteroides; s__Bacteroides_cellulosilyticus	0.842293
ef635292320d72b4f92c4365dbbae6c1	d__Bacteria; p__Bacteroidota; c__Bacteroidia; o__Bacteroidales; f__Prevotellaceae; g__uncultured; s__uncultured_bacterium	0.999558
18bce8bf1ba95cb700ced7ae0dc7e9d4	d__Bacteria; p__Chloroflexi; c__Anaerolineae; o__Anaerolineales; f__Anaerolineaceae; g__uncultured; s__toluene-degrading_methanogenic	0.948375
182f487fe1f089d4216c8a46824fd93d	d__Bacteria; p__Bacteroidota; c__Bacteroidia; o__Bacteroidales; f__Muribaculaceae; g__Muribaculaceae	1
c10f59e60de49d0cd4c3c8dac532c479	d__Bacteria; p__Proteobacteria; c__Gammaproteobacteria; o__Burkholderiales; f__Burkholderiaceae; g__Ralstonia	1
1779e3e27efd1887c6afed4a81be9b34	d__Bacteria; p__Firmicutes; c__Clostridia; o__Lachnospirales; f__Lachnospiraceae; g__Roseburia; s__uncultured_bacterium	0.865126
e9d92991614afbe68bfbf52009970b6a	d__Bacteria; p__Firmicutes; c__Bacilli; o__Erysipelotrichales; f__Erysipelatoclostridiaceae; g__Coprobacillus; s__Coprobacillus_cateniformis	0.702567
0f026e7e471d95a95a2fce6068f0ef75	d__Bacteria; p__Firmicutes; c__Clostridia; o__Lachnospirales; f__Lachnospiraceae; g__Lachnoclostridium	0.751062
445e59652a7deaa04b2903ddfc7f6269	d__Bacteria; p__Firmicutes; c__Clostridia; o__Lachnospirales; f__Lachnospiraceae; g__Coprococcus; s__Coprococcus_eutactus	0.738359
2dcf4ca1639aeb392ed9036f8c17bdf7	d__Bacteria; p__Firmicutes; c__Clostridia; o__Lachnospirales; f__Lachnospiraceae; g__Oribacterium; s__uncultured_bacterium	0.994307
ee39748f8f968390bc033c6c4393801f	d__Bacteria; p__Bacteroidota; c__Bacteroidia; o__Chitinophagales; f__Saprospiraceae; g__uncultured; s__uncultured_Haliscomenobacter	0.986738
18a2a8c199138396207b2a7ff85e51e4	d__Bacteria; p__Proteobacteria; c__Alphaproteobacteria; o__Rhodobacterales; f__Rhodobacteraceae	1
f3b8b518e1514db6f7477ae9a5f4b594	d__Bacteria; p__Firmicutes; c__Clostridia; o__Peptostreptococcales-Tissierellales; f__Anaerovoracaceae; g__Family_XIII_UCG-001; s__uncultured_bacterium	0.999951
3442520b3c1895364579b2e09ad9c3b5	d__Bacteria; p__Bacteroidota; c__Bacteroidia; o__Bacteroidales; f__Muribaculaceae; g__Muribaculaceae	1
a8d9100f78d847cb09c360f730591afa	d__Bacteria; p__Bacteroidota; c__Bacteroidia; o__Bacteroidales; f__Bacteroidaceae; g__Bacteroides; s__Bacteroides_ovatus	0.786192
a043942124fa0affeb06c9d4595b3ab8	d__Bacteria; p__Firmicutes; c__Clostridia; o__Lachnospirales; f__Lachnospiraceae	0.999979
cdbd6f4c43dd10fddefb3f54b047641a	d__Bacteria; p__Firmicutes; c__Clostridia; o__Oscillospirales; f__Ruminococcaceae; g__Faecalibacterium	0.999979
1647fa394ab4198aadc8994df3643196	d__Bacteria; p__Firmicutes; c__Clostridia; o__Oscillospirales; f__UCG-010; g__UCG-010	1
c1f340db0eca09b5042f43ba208be0ab	d__Bacteria; p__Proteobacteria; c__Gammaproteobacteria; o__Pseudomonadales; f__Moraxellaceae; g__Psychrobacter	1
9d0c57932cba31cb4e5182b51b517e08	d__Bacteria; p__Firmicutes; c__Clostridia; o__Oscillospirales; f__[Eubacterium]_coprostanoligenes_group; g__[Eubacterium]_coprostanoligenes_group; s__uncultured_bacterium	0.909198
eeb906f5fe8ca5ae0636c389f5027dad	d__Bacteria; p__Fusobacteriota; c__Fusobacteriia; o__Fusobacteriales; f__Fusobacteriaceae; g__Fusobacterium; s__Fusobacterium_mortiferum	0.992678
6a4ebb71df610abf142338cd5716ada9	d__Bacteria; p__Bacteroidota; c__Bacteroidia; o__Bacteroidales; f__Prevotellaceae; g__Prevotella_9	0.999999
d55454227f2069ff4291d8f9cd649854	d__Bacteria; p__Firmicutes; c__Clostridia; o__Lachnospirales; f__Lachnospiraceae; g__Lachnospiraceae_UCG-006; s__uncultured_bacterium	0.975915
29d6252fcdb01a00f93114f45b93645c	d__Bacteria; p__Firmicutes; c__Clostridia; o__Oscillospirales; f__UCG-010; g__UCG-010; s__gut_metagenome	0.988454
86d1130cf231d9cf84f79f2e999be076	d__Bacteria; p__Proteobacteria; c__Gammaproteobacteria; o__Pseudomonadales; f__Pseudomonadaceae; g__Pseudomonas	0.999999
a9ed924e8be654aebfb2970c15731fe6	d__Bacteria; p__Firmicutes; c__Clostridia; o__Lachnospirales; f__Lachnospiraceae; g__Roseburia; s__uncultured_Roseburia	0.841465
2abd8fa5d63afd4acd7103f99e940488	d__Bacteria; p__Proteobacteria; c__Gammaproteobacteria; o__Pseudomonadales; f__Pseudomonadaceae; g__Pseudomonas	0.999975
181a549aa0bdcc1b7167f60e225ae7df	d__Bacteria; p__Proteobacteria; c__Gammaproteobacteria; o__Burkholderiales; f__Chromobacteriaceae; g__Vogesella	1
cc48cd0b1db0486cc312c50623f4ae39	d__Bacteria; p__Proteobacteria; c__Alphaproteobacteria; o__Rhodospirillales; f__AEGEAN-169_marine_group; g__AEGEAN-169_marine_group	1
af5832f9efeb5a266fc8b7d2835ecbb7	d__Bacteria; p__Firmicutes; c__Bacilli; o__Erysipelotrichales; f__Erysipelotrichaceae; g__Faecalicoccus; s__Faecalicoccus_pleomorphus	0.999999
39c60d03969adff6acf706b716eb8cdd	d__Bacteria; p__Firmicutes; c__Clostridia; o__Peptostreptococcales-Tissierellales; f__Anaerovoracaceae; g__Family_XIII_AD3011_group; s__metagenome	0.874815
86ee84f8223f12ab3c011376ef15de39	d__Bacteria; p__Firmicutes; c__Clostridia; o__Lachnospirales; f__Lachnospiraceae; g__Lachnospiraceae_NK4A136_group; s__uncultured_Clostridiales	0.921
3b7e227fb3164a068e077f647f68a537	d__Bacteria; p__Proteobacteria; c__Gammaproteobacteria; o__Pseudomonadales; f__Halieaceae; g__OM60(NOR5)_clade	0.999093
c98fc980819ace18b713762314523270	d__Bacteria; p__Cyanobacteria; c__Cyanobacteriia; o__Synechococcales; f__Cyanobiaceae; g__Synechococcus_CC9902	0.854898
bce6e2f2b0236981e67783c042ad3de1	d__Bacteria; p__Proteobacteria; c__Gammaproteobacteria; o__Enterobacterales; f__Vibrionaceae; g__Vibrio	0.951971
3066dd7b35cd78bb1fea3ad480b47bb2	d__Bacteria; p__Firmicutes; c__Clostridia; o__Oscillospirales; f__Ruminococcaceae; g__Faecalibacterium	0.999994
ba2117465525ad4451a789248efe7a14	d__Bacteria; p__Proteobacteria; c__Gammaproteobacteria; o__Burkholderiales; f__Aquaspirillaceae; g__Rivicola	0.99999
46d700d29630fff9f212d647eeeff644	d__Bacteria; p__Bacteroidota; c__Bacteroidia; o__Bacteroidales; f__Muribaculaceae; g__Muribaculaceae; s__uncultured_bacterium	0.867887
19f97729303020bdcb27d4182b5df95e	d__Bacteria; p__Firmicutes; c__Clostridia; o__Oscillospirales; f__Butyricicoccaceae; g__UCG-009; s__uncultured_organism	0.776641
779e8f518564270cfe7ea7bbd4e0cab3	d__Bacteria; p__Cyanobacteria; c__Cyanobacteriia; o__Chloroplast; f__Chloroplast; g__Chloroplast; s__Virgulinella_fragilis	0.75794
4be800c60ea328e931b494aa72f4205a	d__Bacteria; p__Bacteroidota; c__Bacteroidia; o__Bacteroidales; f__Muribaculaceae; g__Muribaculaceae; s__uncultured_bacterium	0.999905
549114d852eb209a2332d8ed5ed3931c	d__Bacteria; p__Firmicutes; c__Clostridia; o__Oscillospirales; f__Ruminococcaceae; g__Ruminococcus; s__uncultured_Ruminococcus	0.843829
38ab081ee38e634b89bb6eaaba005e48	d__Bacteria; p__Firmicutes; c__Clostridia; o__Lachnospirales; f__Lachnospiraceae; g__Blautia	0.98735
221cd7251416f92471bdbfecb6b6676e	d__Bacteria; p__Proteobacteria; c__Gammaproteobacteria; o__Pseudomonadales; f__Halieaceae; g__Luminiphilus; s__uncultured_gamma	0.982287
700484a88152009c6e62c91543c678d2	d__Bacteria; p__Bacteroidota; c__Bacteroidia; o__Bacteroidales; f__Muribaculaceae; g__Muribaculaceae; s__uncultured_bacterium	0.994216
26cfc93699ea2930a69062043742217f	d__Bacteria; p__Firmicutes; c__Clostridia; o__Oscillospirales; f__Oscillospiraceae; g__Colidextribacter	0.886498
19ba123b9f13c594a67d5b26889fde73	d__Bacteria; p__Firmicutes; c__Clostridia; o__Lachnospirales; f__Lachnospiraceae; g__Dorea; s__uncultured_bacterium	0.794748
17bc34d66dc2876145f46ee3fdc90b6e	d__Bacteria; p__Bacteroidota; c__Bacteroidia; o__Bacteroidales; f__Muribaculaceae; g__Muribaculaceae; s__uncultured_Bacteroidales	0.987266
b02c112ef0a81f4ac4466db0e4f4ddd8	d__Bacteria; p__Proteobacteria; c__Gammaproteobacteria; o__Burkholderiales; f__Rhodocyclaceae	0.783494
5aba7de5c8cdda65c19e9cdbe7437916	d__Bacteria; p__Firmicutes; c__Clostridia; o__Lachnospirales; f__Lachnospiraceae; g__uncultured; s__bacterium_enrichment	0.982451
6ba9f2f806ef4fa605e00aa92b55335a	d__Bacteria; p__Proteobacteria; c__Gammaproteobacteria; o__Pseudomonadales; f__Moraxellaceae; g__Acinetobacter; s__Acinetobacter_schindleri	0.821606
df12b364cb4e88d5ee502fce6fc5c90a	d__Bacteria; p__Firmicutes; c__Clostridia; o__Oscillospirales; f__Ruminococcaceae; g__uncultured; s__uncultured_bacterium	0.849106
22e86f17037ba9ce484d22376f94d5d9	d__Bacteria; p__Firmicutes; c__Clostridia; o__Lachnospirales; f__Lachnospiraceae; g__Roseburia; s__uncultured_organism	0.760729
22646012c5b29561145a8a0ae5507572	d__Bacteria; p__Bacteroidota; c__Bacteroidia; o__Bacteroidales; f__Prevotellaceae; g__Prevotellaceae_NK3B31_group; s__uncultured_bacterium	0.886846
89ef14148903d66e14bf4ff32d2d99c9	d__Bacteria; p__Proteobacteria; c__Gammaproteobacteria; o__Burkholderiales; f__Comamonadaceae; g__Comamonas	0.994767
cb6888eec230f114d86471bd281b9800	d__Bacteria; p__Firmicutes; c__Clostridia; o__Oscillospirales; f__Ruminococcaceae; g__Faecalibacterium	0.999982
4d1b0f67a9bb3bda7278a4120b2b3277	d__Bacteria; p__Firmicutes; c__Clostridia; o__Oscillospirales; f__Oscillospiraceae; g__Oscillibacter; s__unidentified	0.821556
ef47264eaf7e718940793b5298646bdd	d__Bacteria; p__Bacteroidota; c__Bacteroidia; o__Flavobacteriales; f__Flavobacteriaceae; g__uncultured; s__uncultured_Bacteroidetes	0.832371
310421b549fdfa7590321d7f60c95241	d__Bacteria; p__Firmicutes; c__Clostridia; o__Lachnospirales; f__Lachnospiraceae; g__Fusicatenibacter	0.999463
c97425c8f1f9e56634ff4cc15359cb8b	d__Bacteria; p__Firmicutes; c__Clostridia; o__Lachnospirales; f__Lachnospiraceae; g__Roseburia	0.90659
17945b9805982ef642a391911fc4227b	d__Bacteria; p__Firmicutes; c__Clostridia; o__Lachnospirales; f__Lachnospiraceae; g__Blautia	0.999482
b358abf05c55a6bb8c50fd4fd005bd42	d__Bacteria; p__Firmicutes; c__Negativicutes; o__Veillonellales-Selenomonadales; f__Selenomonadaceae; g__Propionispira; s__Propionispira_arcuata	0.999944
67533024dceebf111cd510010d7ddfaa	d__Bacteria; p__Bacteroidota; c__Bacteroidia; o__Bacteroidales; f__Tannerellaceae; g__Parabacteroides; s__Parabacteroides_distasonis	0.779561
e06ebbbd955943b48b4564c3ae06f265	d__Bacteria; p__Firmicutes; c__Clostridia; o__Oscillospirales; f__Oscillospiraceae; g__UCG-002	0.999892
02e2ac3750bfa168e9e3678385bbe714	d__Bacteria; p__Firmicutes; c__Negativicutes; o__Veillonellales-Selenomonadales; f__Veillonellaceae; g__Dialister; s__uncultured_bacterium	0.935078
9ce8e2d1c6f97b8b34597389b3b801d3	d__Bacteria; p__Firmicutes; c__Clostridia; o__Oscillospirales; f__Ruminococcaceae; g__uncultured; s__human_gut	0.968402
2db27df7385459998b6ab511d3690f43	d__Bacteria; p__Proteobacteria; c__Alphaproteobacteria; o__Sphingomonadales; f__Sphingomonadaceae; g__Novosphingobium	0.91152
5b6c7924c074707595fb95d75ffadc0b	d__Bacteria; p__Actinobacteriota; c__Coriobacteriia; o__Coriobacteriales; f__Atopobiaceae; g__Olsenella; s__metagenome	0.987331
8ba4aec2b71129d4ca1fbf9585f7e6a9	d__Bacteria; p__Firmicutes; c__Clostridia; o__Oscillospirales; f__Ruminococcaceae; g__uncultured; s__gut_metagenome	0.999143
2c94f54a6ed95a30b5ff352b65c5220d	d__Bacteria; p__Bacteroidota; c__Bacteroidia; o__Bacteroidales; f__Rikenellaceae; g__Alistipes; s__uncultured_bacterium	0.993514
4156beede859c50f0d1befcf2e07aef5	d__Bacteria; p__Bacteroidota; c__Bacteroidia; o__Bacteroidales; f__Prevotellaceae; g__uncultured; s__uncultured_bacterium	0.997499
4156ec3a101d348b95d764ef4a50d4fd	d__Bacteria; p__Firmicutes; c__Negativicutes; o__Acidaminococcales; f__Acidaminococcaceae; g__Phascolarctobacterium	1
1bc93424eb5bd793f08ca1d1465f7cc9	d__Bacteria; p__Firmicutes; c__Clostridia; o__Lachnospirales; f__Lachnospiraceae	0.999998
3aa324222f8ba93b3e7263588f586d1c	d__Bacteria; p__Firmicutes; c__Bacilli; o__Lactobacillales; f__Lactobacillaceae; g__Lactobacillus; s__Lactobacillus_intestinalis	0.957024
bea48245bce52e5a8c6de6f5eefdbdac	d__Bacteria; p__Proteobacteria; c__Alphaproteobacteria; o__SAR11_clade; f__Clade_II; g__Clade_II	0.994653
e895095ccd0dde1961c4735d013cf200	d__Bacteria; p__Firmicutes; c__Negativicutes; o__Veillonellales-Selenomonadales; f__Veillonellaceae; g__Dialister; s__uncultured_bacterium	0.791307
eae8d9963ea3cebb082f6b6ddbc5052a	d__Bacteria; p__Firmicutes; c__Clostridia; o__Monoglobales; f__Monoglobaceae; g__Monoglobus; s__uncultured_bacterium	0.993126
2def06fe41701e5f04fe3f70f4ccede0	d__Bacteria; p__Bacteroidota; c__Bacteroidia; o__Bacteroidales; f__Prevotellaceae; g__Prevotella	0.998967
1ca963cc298aea5a87c5fab6e7719444	d__Bacteria; p__Firmicutes; c__Clostridia; o__Oscillospirales; f__Butyricicoccaceae; g__UCG-008; s__uncultured_Ruminococcaceae	0.992154
5df5a6706181eacbf66e8357dbfee66a	d__Bacteria; p__Bacteroidota; c__Bacteroidia; o__Bacteroidales; f__Muribaculaceae; g__Muribaculaceae; s__uncultured_bacterium	0.999268
3abf10c0fb708bc94c3ea4dd299e0970	d__Bacteria; p__Bacteroidota; c__Bacteroidia; o__Bacteroidales; f__Prevotellaceae; g__Prevotella_9	1
62ab9d68404fdc7cc356ae88be36f4a6	d__Bacteria; p__Bacteroidota; c__Bacteroidia; o__Bacteroidales; f__Bacteroidaceae; g__Bacteroides; s__Bacteroides_sartorii	0.997075
569bfcd74e1ee5a0b544ddd3c3a7a250	d__Bacteria; p__Bacteroidota; c__Bacteroidia; o__Bacteroidales; f__Prevotellaceae; g__Paraprevotella; s__uncultured_bacterium	0.700954
10a7c2fd6d454aed636588fc9fe73423	d__Bacteria; p__Bacteroidota; c__Bacteroidia; o__Bacteroidales; f__Prevotellaceae; g__Prevotella; s__Prevotella_stercorea	0.725847
d60b8c440499961ba1925f03df351d87	d__Bacteria; p__Bacteroidota; c__Bacteroidia; o__Bacteroidales; f__Prevotellaceae; g__Prevotella_9; s__uncultured_bacterium	0.857304
e03a56d9c2687c6f885a2f036bab0f28	d__Bacteria; p__Proteobacteria; c__Alphaproteobacteria; o__Sphingomonadales; f__Sphingomonadaceae; g__Porphyrobacter	0.958938
2ea880455853d0fda53e9b4b49e54330	d__Bacteria; p__Firmicutes; c__Clostridia; o__Clostridia_vadinBB60_group; f__Clostridia_vadinBB60_group; g__Clostridia_vadinBB60_group; s__uncultured_bacterium	0.703294
08f487f0966783e6aeaa0e0f30c00ed0	d__Bacteria; p__Bacteroidota; c__Bacteroidia; o__Bacteroidales; f__Prevotellaceae; g__Alloprevotella	1
b4a6844dd66b6c0b32dc219ec77c7a2b	d__Bacteria; p__Proteobacteria; c__Gammaproteobacteria; o__Burkholderiales; f__Aquaspirillaceae; g__Aquaspirillum; s__Aquaspirillum_serpens	0.905915
ade0aa9caa94ee6c17a63d1a24f428f8	d__Bacteria; p__Firmicutes; c__Clostridia; o__Lachnospirales; f__Lachnospiraceae; g__GCA-900066575; s__uncultured_bacterium	0.992433
c65daeefe1787e9f88b4e13db75ed5ec	d__Bacteria; p__Bacteroidota; c__Bacteroidia; o__Flavobacteriales; f__Cryomorphaceae; g__uncultured	1
4c351e82e7293ace8c087f205b487055	d__Bacteria; p__Firmicutes; c__Clostridia; o__Oscillospirales; f__Oscillospiraceae; g__uncultured; s__Clostridium_sp.	0.894582
1ee4cbc0f6c2c87cd1411783411d7c21	d__Bacteria; p__Firmicutes; c__Clostridia; o__Lachnospirales; f__Lachnospiraceae; g__Blautia	0.996738
c420f97431afb1c89fbdf3b30cbe6d18	d__Bacteria; p__Proteobacteria; c__Gammaproteobacteria; o__Burkholderiales; f__Comamonadaceae; g__Limnohabitans; s__Limnohabitans_sp.	0.810304
cfd7c6dacd1e82a0a214f41aab4acb45	d__Bacteria; p__Firmicutes; c__Clostridia; o__Clostridia_UCG-014; f__Clostridia_UCG-014; g__Clostridia_UCG-014	1
b51159cf31f914c694fb05d6cc97c801	d__Bacteria; p__Firmicutes; c__Clostridia; o__Oscillospirales; f__Ruminococcaceae; g__Faecalibacterium	0.999978
7cf80268b2c05d6b3b09e31f49e7f0f8	d__Bacteria; p__Bacteroidota; c__Bacteroidia; o__Bacteroidales; f__Prevotellaceae; g__Prevotella; s__uncultured_bacterium	0.995713
9d6a41cf1202b89973fd6e24348b2633	d__Bacteria; p__Bacteroidota; c__Bacteroidia; o__Bacteroidales; f__Rikenellaceae; g__Alistipes; s__Alistipes_indistinctus	0.990706
110b583c25d5e70f444eb2267a36a299	d__Bacteria; p__Cyanobacteria; c__Vampirivibrionia; o__Gastranaerophilales; f__Gastranaerophilales; g__Gastranaerophilales	1
323e063101df7784d7eea74801ed095e	d__Bacteria; p__Firmicutes; c__Clostridia; o__Lachnospirales; f__Lachnospiraceae; g__CAG-56; s__uncultured_bacterium	0.956361
316a11b59a25b095846ddad4b4dfd406	d__Bacteria; p__Proteobacteria; c__Gammaproteobacteria; o__Burkholderiales; f__Methylophilaceae; g__Methylotenera	0.994599
3c39bd75e077605a3ecdcd21bde81d5d	d__Bacteria; p__Firmicutes; c__Bacilli; o__Lactobacillales; f__Carnobacteriaceae; g__Trichococcus	0.941179
2df4e2db5605684787939066e5e59494	d__Bacteria; p__Bacteroidota; c__Bacteroidia; o__Bacteroidales; f__Prevotellaceae; g__Alloprevotella	1
29254b76786f353cfc8ef07586428e4e	d__Bacteria; p__Bacteroidota; c__Bacteroidia; o__Bacteroidales; f__Tannerellaceae; g__Parabacteroides; s__Parabacteroides_distasonis	0.874936
02d25ee9f34dbbb23ea622090a853370	d__Bacteria; p__Firmicutes; c__Clostridia; o__Lachnospirales; f__Lachnospiraceae; g__[Ruminococcus]_gauvreauii_group	0.981873
185fc3b5baac4bd0791a1749451d35c4	d__Bacteria; p__Firmicutes; c__Clostridia; o__Oscillospirales; f__Oscillospiraceae; g__UCG-005; s__uncultured_organism	0.983397
983bace5637bc0c491c1896e910c2095	d__Bacteria; p__Proteobacteria; c__Gammaproteobacteria; o__Enterobacterales; f__Succinivibrionaceae; g__Succinivibrio	0.992335
b2ea76aeb301750981987ef5aaf4443c	d__Bacteria; p__Proteobacteria; c__Gammaproteobacteria; o__Pseudomonadales; f__SAR86_clade; g__SAR86_clade	1
50a0836c5fd765a77783ad22b377a8a2	d__Bacteria; p__Firmicutes; c__Bacilli; o__Exiguobacterales; f__Exiguobacteraceae; g__Exiguobacterium	1
f330fea0325860b76eb1919752bf0201	d__Bacteria; p__Proteobacteria; c__Alphaproteobacteria; o__SAR11_clade; f__Clade_II; g__Clade_II	0.99369
569cf44134eefa8cd034e17f16904216	d__Bacteria; p__Firmicutes; c__Clostridia; o__Lachnospirales; f__Lachnospiraceae; g__Lachnospiraceae_XPB1014_group; s__uncultured_bacterium	0.999446
e788faa74c21dd5fb1cfdfeb440ac35e	d__Bacteria; p__Firmicutes; c__Clostridia; o__Clostridiales; f__Clostridiaceae; g__Clostridium_sensu_stricto_1; s__Clostridium_perfringens	0.96159
511828808fd048ad395d364d57f1a724	d__Bacteria; p__Firmicutes; c__Clostridia; o__Oscillospirales; f__Oscillospiraceae; g__UCG-005; s__uncultured_organism	0.965951
58371f5753b62d83612ff20a5fdfec43	d__Bacteria; p__Bacteroidota; c__Bacteroidia; o__Bacteroidales; f__Prevotellaceae; g__uncultured; s__metagenome	0.97629
115b94f3fe207e0fccf78df1d3e128b9	d__Bacteria; p__Firmicutes; c__Clostridia; o__Oscillospirales; f__Ruminococcaceae; g__Faecalibacterium	0.999982
7a4f05153a66e175318147a2c5378f0b	d__Bacteria; p__Firmicutes; c__Clostridia; o__Lachnospirales; f__Lachnospiraceae; g__Lachnospiraceae_NK4A136_group; s__uncultured_bacterium	0.777518
f58b3540be4a6361ec4161e25ef250a7	d__Bacteria; p__Firmicutes; c__Clostridia; o__Oscillospirales; f__Oscillospiraceae; g__UCG-002; s__uncultured_bacterium	0.917271
19ffe19e59265ebe9e89f25187e8c6c5	d__Bacteria; p__Firmicutes; c__Clostridia; o__Clostridiales; f__Clostridiaceae; g__Clostridium_sensu_stricto_1	0.999977
a624c06d123beccb0d3eefea838c2418	d__Bacteria; p__Bacteroidota; c__Bacteroidia; o__Bacteroidales; f__Bacteroidaceae; g__Bacteroides; s__Bacteroides_xylanisolvens	0.755709
aa7dcac5b1f9fd1ffe2c10b9c7b62696	d__Bacteria; p__Firmicutes; c__Clostridia; o__Oscillospirales; f__Ruminococcaceae; g__Fournierella; s__uncultured_bacterium	0.99984
c1fb76ec32849d12c7bdb400c50c8797	d__Bacteria; p__Bacteroidota; c__Bacteroidia; o__Bacteroidales; f__Muribaculaceae; g__Muribaculaceae; s__uncultured_Bacteroidales	0.993042
cbff58138d1317242ece3e12f0dedfe5	d__Bacteria; p__Firmicutes; c__Clostridia; o__Lachnospirales; f__Lachnospiraceae	0.999998
00ffa432ea3445f71c4923b4cd5d954d	d__Bacteria; p__Firmicutes; c__Clostridia; o__Oscillospirales; f__Ruminococcaceae; g__Incertae_Sedis; s__uncultured_organism	0.999529
cf9840bdf77bab12d465df63e443634f	d__Bacteria; p__Proteobacteria; c__Alphaproteobacteria; o__Rhizobiales; f__Rhizobiaceae	1
ad46c16b2aea7237624346ce82a54688	d__Bacteria; p__Firmicutes; c__Clostridia; o__Lachnospirales; f__Lachnospiraceae; g__[Eubacterium]_hallii_group	1
d55012af6c29b40511ef2455119f7adb	d__Bacteria; p__Bacteroidota; c__Bacteroidia; o__Bacteroidales; f__Muribaculaceae; g__Muribaculaceae; s__uncultured_Porphyromonadaceae	0.999869
d34b592f6f93b9b17820a4905f8976b3	d__Bacteria; p__Bacteroidota; c__Bacteroidia; o__Bacteroidales; f__Prevotellaceae; g__Prevotellaceae_UCG-003; s__uncultured_bacterium	0.997777
5648442f2eee1fc8ed8873f03bc95f17	d__Bacteria; p__Proteobacteria; c__Alphaproteobacteria; o__Sphingomonadales; f__Sphingomonadaceae; g__Novosphingobium	0.995676
da5273d17656676e59ef41e57c7656a2	d__Bacteria; p__Firmicutes; c__Clostridia; o__Oscillospirales; f__Ruminococcaceae; g__UBA1819; s__uncultured_bacterium	0.996531
3c91ceb1e067860d2f0301de7aaf8dc8	d__Bacteria; p__Firmicutes; c__Negativicutes; o__Acidaminococcales; f__Acidaminococcaceae; g__Phascolarctobacterium; s__uncultured_organism	0.869099
f30edf16ad3555e62cb3d50b8782c8ab	d__Bacteria; p__Firmicutes; c__Clostridia; o__Lachnospirales; f__Lachnospiraceae; g__uncultured; s__uncultured_bacterium	0.747508
7498b40a369aa72319911da261d16611	d__Bacteria; p__Firmicutes; c__Clostridia; o__Lachnospirales; f__Lachnospiraceae; g__Lachnoclostridium; s__Clostridium_sp.	0.8758
18b12bed5359b2a071050d306754b8d5	d__Bacteria; p__Cyanobacteria; c__Cyanobacteriia; o__Chloroplast; f__Chloroplast; g__Chloroplast	1
40c7a96c6b6df4b30cb54e306a91fe89	d__Bacteria; p__Firmicutes; c__Clostridia; o__Oscillospirales; f__Oscillospiraceae; g__UCG-002	0.999914
a747a614727beafaed3ec5a7b5ef4a51	d__Bacteria; p__Firmicutes; c__Clostridia; o__Clostridia_UCG-014; f__Clostridia_UCG-014; g__Clostridia_UCG-014; s__uncultured_bacterium	0.911022
30258520a734c3f845559a1c559a8374	d__Bacteria; p__Firmicutes; c__Clostridia; o__Oscillospirales; f__Butyricicoccaceae; g__Butyricicoccus; s__uncultured_bacterium	0.998464
4f0c418dc304fff3f5d124b3b7103435	d__Bacteria; p__Cyanobacteria; c__Vampirivibrionia; o__Gastranaerophilales; f__Gastranaerophilales; g__Gastranaerophilales; s__uncultured_bacterium	0.900903
3e0717db82dad2a272074a347404d625	d__Bacteria; p__Firmicutes; c__Clostridia; o__Lachnospirales; f__Lachnospiraceae	1
4982bbaf199abfd1057d12302f1c1321	d__Bacteria; p__Proteobacteria; c__Gammaproteobacteria; o__Enterobacterales; f__Enterobacteriaceae; g__Escherichia-Shigella	0.998803
c8896ccf7dd81252f81ae921f4ca8dd2	d__Bacteria; p__Firmicutes; c__Clostridia; o__Oscillospirales; f__Ruminococcaceae; g__Ruminococcus; s__unidentified	0.994986
f85f4b4c25ad568d13ec802c196f8972	d__Bacteria; p__Cyanobacteria; c__Cyanobacteriia; o__Synechococcales; f__Cyanobiaceae; g__Cyanobium_PCC-6307	0.990521
95595a8e5962ef69862b877b403c5943	d__Bacteria; p__Firmicutes; c__Bacilli; o__Staphylococcales; f__Staphylococcaceae; g__Staphylococcus	0.999934
f6fa5a05e075e12d726c333b0aeaee4f	d__Bacteria; p__Actinobacteriota; c__Coriobacteriia; o__Coriobacteriales; f__Coriobacteriaceae; g__Collinsella; s__Collinsella_sp.	0.984126
7553c638b8dbf79bbd9779da380b2a3f	d__Bacteria; p__Bacteroidota; c__Bacteroidia; o__Bacteroidales; f__Prevotellaceae; g__Prevotella_9	1
afde7b9ef12f53bdb5cc34e0e9637a07	d__Bacteria; p__Firmicutes; c__Bacilli; o__Bacillales; f__Planococcaceae; g__Kurthia	0.776663
8de2f76329fe0c5c8c4073f5b655095f	d__Bacteria; p__Firmicutes; c__Clostridia; o__Lachnospirales; f__Lachnospiraceae; g__Lachnospira	0.993309
5b003bbe48686366a98e06bde6a88500	d__Bacteria; p__Firmicutes; c__Clostridia; o__Lachnospirales; f__Lachnospiraceae; g__Lachnospiraceae_NK4A136_group	0.986075
ff966496c4fc4489d146258efd1e7c00	d__Bacteria; p__Proteobacteria; c__Gammaproteobacteria; o__Burkholderiales; f__Comamonadaceae; g__Comamonas; s__Comamonas_aquatica	0.711807
ad9983379ef0789cd7e60c45f8666ba1	d__Bacteria; p__Firmicutes; c__Clostridia; o__Oscillospirales; f__Ruminococcaceae; g__Candidatus_Soleaferrea; s__uncultured_bacterium	0.966295
9c1c10238b2fe779a09328950f534f0a	d__Bacteria; p__Firmicutes; c__Clostridia; o__Lachnospirales; f__Lachnospiraceae; g__Lachnospiraceae_NK4A136_group; s__metagenome	0.875585
88c5cf0bed786a8f83cb10c1aa457e98	d__Bacteria; p__Proteobacteria; c__Gammaproteobacteria; o__Enterobacterales; f__Aeromonadaceae; g__Aeromonas	0.970175
3deb9e7be984d64dbcc0f594887037c7	d__Bacteria; p__Firmicutes; c__Clostridia; o__Lachnospirales; f__Lachnospiraceae; g__uncultured; s__uncultured_bacterium	0.981851
abfbe7eccbaaa5a66666bba66fd1581f	d__Bacteria; p__Proteobacteria; c__Gammaproteobacteria; o__Pseudomonadales; f__Moraxellaceae; g__Psychrobacter	1
7bb03ad30b8b8901eaf3a0710cc6734b	d__Bacteria; p__Firmicutes; c__Bacilli; o__Lactobacillales; f__Streptococcaceae; g__Streptococcus	1
047d355c7afaf05eff2f30130b6f7dfa	d__Bacteria; p__Firmicutes; c__Clostridia; o__Oscillospirales; f__Ruminococcaceae; g__Faecalibacterium	0.999988
aa11b11a0b308c1d9d1bb71d81baff87	d__Bacteria; p__Firmicutes; c__Clostridia; o__Lachnospirales; f__Lachnospiraceae; g__Tyzzerella; s__Anaerotignum_lactatifermentans	0.797895
b8175c0195dadf92e5bfcc97b3fa57af	d__Bacteria; p__Firmicutes; c__Clostridia; o__Lachnospirales; f__Lachnospiraceae; g__Lachnospiraceae_NK4A136_group	0.980313
35c3efa8f6e743639cc3ee6c84e0dc6f	d__Bacteria; p__Firmicutes; c__Clostridia; o__Clostridia_UCG-014; f__Clostridia_UCG-014; g__Clostridia_UCG-014; s__gut_metagenome	0.874979
07d0dc80ddc9ad950b2433ed0a5faa04	d__Bacteria; p__Bacteroidota; c__Bacteroidia; o__Bacteroidales; f__Prevotellaceae; g__Prevotella_9	0.999985
826d0324a3f104de73b8204eb324f4fd	d__Bacteria; p__Firmicutes; c__Clostridia; o__Lachnospirales; f__Lachnospiraceae	0.999621
92c6fbacc9aee2c66c0bda2770de5aed	d__Bacteria; p__Firmicutes; c__Clostridia; o__Oscillospirales; f__Ruminococcaceae; g__Faecalibacterium	0.999991
a5d11f017aed6e8adae72903e1d42ac5	d__Bacteria; p__Proteobacteria; c__Gammaproteobacteria; o__Pseudomonadales; f__Moraxellaceae; g__Acinetobacter	1
85922cfef5de983c68dc3319804718e4	d__Bacteria; p__Bacteroidota; c__Bacteroidia; o__Bacteroidales; f__Bacteroidaceae; g__Bacteroides; s__Bacteroides_graminisolvens	0.970757
df736bbf4108b3b047c6ccf0e38174c5	d__Bacteria; p__Proteobacteria; c__Gammaproteobacteria; o__Enterobacterales; f__Pectobacteriaceae; g__Dickeya; s__Dickeya_zeae	0.784116
8c18356fd29f675af651da3fde599c81	d__Bacteria; p__Firmicutes; c__Clostridia; o__Oscillospirales; f__[Eubacterium]_coprostanoligenes_group; g__[Eubacterium]_coprostanoligenes_group; s__uncultured_bacterium	0.979378
d8dbecfa4eb7b0ff5fdb0c8d91ead75b	d__Bacteria; p__Bacteroidota; c__Bacteroidia; o__Chitinophagales; f__Saprospiraceae; g__uncultured; s__uncultured_marine	0.748402
464e70246dcb9b82c19409ebdd317c89	d__Bacteria; p__Desulfobacterota; c__Desulfovibrionia; o__Desulfovibrionales; f__Desulfovibrionaceae; g__Mailhella; s__Desulfovibrio_sp.	0.99992
82b2411ee944d2f7cc9420804fbba8d5	d__Bacteria; p__Proteobacteria; c__Gammaproteobacteria; o__Burkholderiales; f__Comamonadaceae; g__Aquabacterium	0.996728
485440ef981bb4a4b51ef3c3f909a851	d__Bacteria; p__Bacteroidota; c__Bacteroidia; o__Bacteroidales; f__Prevotellaceae; g__Prevotella_9	0.999999
8a62eac5d654cfbf22bd1cc9a292b307	d__Bacteria; p__Firmicutes; c__Clostridia; o__Lachnospirales; f__Lachnospiraceae; g__Eisenbergiella; s__uncultured_organism	0.747763
6a9c0b4cbdf2711ce220497716205e15	d__Bacteria; p__Firmicutes; c__Clostridia; o__Peptococcales; f__Peptococcaceae; g__Peptococcus; s__uncultured_bacterium	1
e013e803939908b59ab8847e5563596c	d__Bacteria; p__Firmicutes; c__Clostridia; o__Lachnospirales; f__Lachnospiraceae; g__Blautia; s__Lachnospiraceae_bacterium	0.978419
e313575e5203fd4de66f3a0811571628	d__Bacteria; p__Firmicutes; c__Clostridia; o__Peptostreptococcales-Tissierellales; f__Anaerovoracaceae; g__Mogibacterium; s__uncultured_bacterium	0.999978
8b5e4db18c13afbec32f3a62a6417129	d__Bacteria; p__Firmicutes; c__Clostridia; o__Lachnospirales; f__Lachnospiraceae; g__Blautia	0.991619
fbeb050292084cf4d5383438b91f952d	d__Bacteria; p__Firmicutes; c__Clostridia; o__Lachnospirales; f__Lachnospiraceae; g__Lachnoclostridium	0.956988
93c68b0cc4cbc10f97ad9b1c0a1a9732	d__Bacteria; p__Firmicutes; c__Bacilli; o__Lactobacillales; f__Streptococcaceae; g__Streptococcus; s__Streptococcus_mutans	0.999819
5726cc253811ee27cd5e180ce90401cc	d__Bacteria; p__Firmicutes; c__Clostridia; o__Clostridia_UCG-014; f__Clostridia_UCG-014; g__Clostridia_UCG-014	1
f02f4c8976dac955e7a46e5cef978014	d__Bacteria; p__Firmicutes; c__Clostridia; o__Lachnospirales; f__Lachnospiraceae; g__Agathobacter	0.979073
5f46ad09f76f34b50a63e0dce4cf7896	d__Bacteria; p__Firmicutes; c__Clostridia; o__Lachnospirales; f__Lachnospiraceae; g__Lachnospiraceae_NK4A136_group	0.995233
f77327b56c4eb5c13d3e0a49da9a6298	d__Bacteria; p__Bacteroidota; c__Bacteroidia; o__Bacteroidales; f__Prevotellaceae; g__Prevotella_9	0.999886
62e60e5e304b0a0733ba0b8abcccf07f	d__Bacteria; p__Campylobacterota; c__Campylobacteria; o__Campylobacterales; f__Arcobacteraceae; g__Pseudarcobacter	0.818165
044a10382b8ac1065bdc65d732616207	d__Bacteria; p__Proteobacteria; c__Gammaproteobacteria; o__Burkholderiales; f__Sutterellaceae; g__Parasutterella; s__uncultured_bacterium	1
27cebdfb5b6a19df7d646f65e8c68bad	d__Bacteria; p__Firmicutes; c__Clostridia; o__Oscillospirales; f__Oscillospiraceae; g__NK4A214_group; s__uncultured_rumen	0.781596
32c523c369f7ff56a212070b7c020a93	d__Bacteria; p__Firmicutes; c__Clostridia; o__Lachnospirales; f__Lachnospiraceae; g__Agathobacter	0.971024
80f4a62cc3f2c508a052c3557b061b92	d__Bacteria; p__Bacteroidota; c__Bacteroidia; o__Bacteroidales; f__Prevotellaceae; g__Prevotella_9	1
22d3ea5a6079137fc4ff3602a45e8cbc	d__Bacteria; p__Bacteroidota; c__Bacteroidia; o__Bacteroidales; f__Prevotellaceae; g__Prevotella_9	1
1329ce7dbcc5e8939a526cd9bc1f0f80	d__Bacteria; p__Proteobacteria; c__Gammaproteobacteria; o__Enterobacterales; f__Enterobacteriaceae	0.95117
efe68dab3f649d29b697fb3b6d10f20e	d__Bacteria; p__Actinobacteriota; c__Actinobacteria; o__Frankiales; f__Sporichthyaceae; g__hgcI_clade	0.999706
c91bd492f688402909a642ae8f3c75d4	d__Bacteria; p__Firmicutes; c__Bacilli; o__RF39; f__RF39; g__RF39; s__gut_metagenome	0.969114
2f2d699bd7a36263959d4cafe9e0e596	d__Bacteria; p__Firmicutes; c__Clostridia; o__Clostridia_vadinBB60_group; f__Clostridia_vadinBB60_group; g__Clostridia_vadinBB60_group; s__gut_metagenome	0.999892
d48e6c7d9dbfb8bf5418d75eb66d33ab	d__Bacteria; p__Bacteroidota; c__Bacteroidia; o__Bacteroidales; f__Bacteroidaceae; g__Bacteroides; s__Bacteriodetes_bacterium	0.878605
5ff65d2a587a8b74cefc7699f2b3d7ba	d__Bacteria; p__Actinobacteriota; c__Actinobacteria; o__Micrococcales; f__Intrasporangiaceae; g__Tetrasphaera	0.782184
962bbb44ea96094cc7cf757608b07322	d__Bacteria; p__Bacteroidota; c__Bacteroidia; o__Bacteroidales; f__Prevotellaceae; g__Prevotellaceae_NK3B31_group; s__uncultured_bacterium	0.997574
27104af2c97a3e52f692fe57fb63e6ea	d__Bacteria; p__Actinobacteriota; c__Coriobacteriia; o__Coriobacteriales; f__Atopobiaceae; g__Olsenella; s__metagenome	0.978745
e5202e312cbcb0bddd760523941e0ffa	d__Bacteria; p__Actinobacteriota; c__Acidimicrobiia; o__Microtrichales; f__Microtrichaceae; g__Sva0996_marine_group; s__uncultured_Verrucomicrobiales	0.999491
6fae723202c6a0297dd52b552f026d98	d__Bacteria; p__Firmicutes; c__Clostridia; o__Lachnospirales; f__Lachnospiraceae; g__Roseburia	0.733803
3e9f4cf7d1db05678fedcc01a7ee84e5	d__Bacteria; p__Verrucomicrobiota; c__Lentisphaeria; o__Victivallales; f__vadinBE97; g__vadinBE97; s__uncultured_bacterium	0.785644
52e3824317319808b8666d3450879079	d__Bacteria; p__Firmicutes; c__Clostridia; o__Lachnospirales; f__Lachnospiraceae	0.999998
f3650294ee9aad6f9a6d7da1b9428455	d__Bacteria; p__Firmicutes; c__Clostridia; o__Lachnospirales; f__Lachnospiraceae; g__Lachnospira; s__uncultured_bacterium	0.939911
07f4dc6ad7f8b9dbbd04ec64c9474dff	d__Bacteria; p__Firmicutes; c__Clostridia; o__Oscillospirales; f__Ruminococcaceae; g__Subdoligranulum	0.999441
9d1f1b41bc3666f80ba3189a51368b6c	d__Bacteria; p__Proteobacteria; c__Gammaproteobacteria; o__Enterobacterales; f__Aeromonadaceae; g__Aeromonas	0.985746
41797b876e45e59f2fd31ed21025ad7e	d__Bacteria; p__Firmicutes; c__Bacilli; o__Erysipelotrichales; f__Erysipelotrichaceae; g__uncultured; s__unidentified	0.999827
9ebf8cc5de2162d93434ee6abfc5ddd2	d__Bacteria; p__Bacteroidota; c__Bacteroidia; o__Bacteroidales; f__Bacteroidaceae; g__Bacteroides; s__Bacteroides_ovatus	0.819731
0e5671df3717b399d0db5163dd5a3b88	d__Bacteria; p__Firmicutes; c__Clostridia; o__Peptostreptococcales-Tissierellales; f__Peptostreptococcaceae; g__Terrisporobacter	0.999132
92eddee421b7899a7359a59cb1cc4820	d__Bacteria; p__Proteobacteria; c__Gammaproteobacteria; o__Enterobacterales; f__Pasteurellaceae; g__Haemophilus	0.991685
5763b2ce109fec08822e95df522a21ab	d__Bacteria; p__Firmicutes; c__Clostridia; o__Clostridiales; f__Clostridiaceae; g__Clostridium_sensu_stricto_10; s__Clostridiaceae_bacterium	0.85799
e7a7bb2142d4eeaddcc7f73a2922e13b	d__Bacteria; p__Firmicutes; c__Clostridia; o__Oscillospirales; f__Ruminococcaceae; g__Ruminococcus	0.999294
ca729b214319bc02fa98cf250e20d851	d__Bacteria; p__Proteobacteria; c__Gammaproteobacteria; o__Coxiellales; f__Coxiellaceae; g__Coxiella	0.996129
6ffb0d51cd397e2175dc8c2f9942294e	d__Bacteria; p__Firmicutes; c__Negativicutes; o__Acidaminococcales; f__Acidaminococcaceae; g__Acidaminococcus; s__Acidaminococcus_sp.	0.999112
4cc4dd9379f5b4afc4f4397ac0baaed7	d__Bacteria; p__Firmicutes; c__Bacilli; o__Erysipelotrichales; f__Erysipelotrichaceae; g__[Clostridium]_innocuum_group	0.999995
fadaad69885a854e496f56bcf2e1c66a	d__Bacteria; p__Fusobacteriota; c__Fusobacteriia; o__Fusobacteriales; f__Fusobacteriaceae; g__Fusobacterium	0.999975
138d66c8d6e309f1853d0b4acbfe3b4c	d__Bacteria; p__Firmicutes; c__Clostridia; o__Lachnospirales; f__Lachnospiraceae	0.999938
3b5ce7a97a747de4cfaa8e5ea0ee85e3	d__Bacteria; p__Firmicutes; c__Bacilli; o__Erysipelotrichales; f__Erysipelotrichaceae; g__Erysipelothrix	1
a5f88bf51623f3da2d9d3b139a2d5c65	d__Bacteria; p__Firmicutes; c__Bacilli; o__Paenibacillales; f__Paenibacillaceae; g__Saccharibacillus	0.999998
6d820fb0f9036228c6aba00eea3327bb	d__Bacteria; p__Bacteroidota; c__Bacteroidia; o__Bacteroidales; f__Prevotellaceae; g__Prevotella_7; s__Massiliprevotella_massiliensis	0.960367
d68ca4f9fff9994699fc869f96e13227	d__Bacteria; p__Bacteroidota; c__Bacteroidia; o__Bacteroidales; f__Tannerellaceae; g__Parabacteroides; s__Parabacteroides_johnsonii	0.989964
6d161a4dbed3996aa847344e2fdbcc1c	d__Bacteria; p__Firmicutes; c__Clostridia; o__Oscillospirales; f__Ruminococcaceae; g__Faecalibacterium	0.999992
5070b297bf1e663a4e16d8be0825e914	d__Bacteria; p__Firmicutes; c__Clostridia; o__Clostridiales; f__Clostridiaceae; g__Clostridium_sensu_stricto_1; s__Clostridium_perfringens	0.969772
db07830ea0b464d5766c014c882dd9a0	d__Bacteria; p__Firmicutes; c__Clostridia; o__Clostridiales; f__Clostridiaceae; g__Clostridium_sensu_stricto_12; s__Clostridium_magnum	0.979507
dfb1e53c12247f564224b46c09f39380	d__Bacteria; p__Firmicutes; c__Clostridia; o__Christensenellales; f__Christensenellaceae; g__Christensenellaceae_R-7_group	0.974539
6935b87cfe9477de84a3e83b191f42f4	d__Bacteria; p__Firmicutes; c__Clostridia; o__Oscillospirales; f__Oscillospiraceae; g__UCG-002	0.9998
3531e68a7d962ee27a221b90f21877b1	d__Bacteria; p__Firmicutes; c__Clostridia; o__Lachnospirales; f__Lachnospiraceae; g__Blautia	0.996984
55c284791f4edac6d9b1b998315d4f04	d__Bacteria; p__Bacteroidota; c__Bacteroidia; o__Bacteroidales; f__Prevotellaceae; g__Prevotella; s__uncultured_organism	0.907956
8ab1c4641af853a58d84f51dcee7c537	d__Bacteria; p__Firmicutes; c__Clostridia; o__Lachnospirales; f__Lachnospiraceae; g__uncultured; s__uncultured_bacterium	0.726373
15bfe0085a4457ad36b4df696dc105cd	d__Bacteria; p__Cyanobacteria; c__Cyanobacteriia; o__Chloroplast; f__Chloroplast; g__Chloroplast; s__uncultured_Cryptomonadaceae	0.879349
955d0e2fe4558708d02605c1c06e185a	d__Bacteria; p__Firmicutes; c__Clostridia; o__Lachnospirales; f__Lachnospiraceae; g__Lachnospiraceae_AC2044_group; s__uncultured_bacterium	0.917412
2b669445ca95afc80d35d6bfe1c8cc27	d__Bacteria; p__Firmicutes; c__Clostridia; o__Clostridiales; f__Clostridiaceae; g__Clostridium_sensu_stricto_1	0.999991
bf7fbd5f135af41bc883cd32d323fcc9	d__Bacteria; p__Bacteroidota; c__Bacteroidia; o__Bacteroidales; f__Bacteroidaceae; g__Bacteroides; s__Bacteroides_coprocola	0.999957
e73da1f436becdc12f742ddddb4eaace	d__Bacteria; p__Firmicutes; c__Clostridia; o__Clostridia_vadinBB60_group; f__Clostridia_vadinBB60_group; g__Clostridia_vadinBB60_group; s__metagenome	0.999999
8f320da1c4658b546ed94a717417b428	d__Bacteria; p__Bacteroidota; c__Bacteroidia; o__Bacteroidales; f__Rikenellaceae; g__Alistipes; s__uncultured_organism	0.760257
c9344bb2990ce97b760e6c85404a5943	d__Bacteria; p__Proteobacteria; c__Gammaproteobacteria; o__Enterobacterales; f__Pectobacteriaceae	0.912693
1cb43385c3e451cf91dbb159561e16b2	d__Bacteria; p__Firmicutes; c__Bacilli; o__Exiguobacterales; f__Exiguobacteraceae; g__Exiguobacterium	1
ffbfd9bf900de31b3e8e70463bf9b497	d__Bacteria; p__Proteobacteria; c__Alphaproteobacteria; o__Rhizobiales; f__Rhizobiaceae; g__Allorhizobium-Neorhizobium-Pararhizobium-Rhizobium	0.997225
c952deed57b3b50c7d7bf026856b09c0	d__Bacteria; p__Firmicutes; c__Clostridia; o__Lachnospirales; f__Lachnospiraceae; g__Coprococcus	0.940662
bd16faed1e2a7d33ccc3edfe0a192dde	d__Bacteria; p__Firmicutes; c__Clostridia; o__Monoglobales; f__Monoglobaceae; g__Monoglobus; s__uncultured_bacterium	0.993284
fdc1a7c3ebe3c43c9205147181cadf6b	d__Bacteria; p__Actinobacteriota; c__Actinobacteria; o__Corynebacteriales; f__Corynebacteriaceae; g__Corynebacterium; s__Corynebacterium_tuberculostearicum	0.705461
78766db405db31dee90ac06ee83d8144	d__Bacteria; p__Firmicutes; c__Clostridia; o__Oscillospirales; f__Ruminococcaceae; g__[Eubacterium]_siraeum_group; s__uncultured_bacterium	0.98114
6c66c18886912d5d4e4ce91ad414733d	d__Bacteria; p__Firmicutes; c__Clostridia; o__Clostridiales; f__Clostridiaceae; g__Clostridium_sensu_stricto_12; s__uncultured_bacterium	0.789457
1b9e228c67d6cb4da873dfd894c90049	d__Bacteria; p__Bacteroidota; c__Bacteroidia; o__Bacteroidales; f__Rikenellaceae; g__Alistipes; s__Alistipes_obesi	0.997929
6b6d4edb13993c0eff2eaf3a74b979b7	d__Bacteria; p__Proteobacteria; c__Gammaproteobacteria; o__Burkholderiales; f__Comamonadaceae; g__Comamonas	0.991902
b83b3a1b4261bcf2878e7868924366a8	d__Bacteria; p__Actinobacteriota; c__Coriobacteriia; o__Coriobacteriales; f__Atopobiaceae; g__Coriobacteriaceae_UCG-002; s__uncultured_bacterium	0.909135
7fc178db573fd8c41393d1480b00ede0	d__Bacteria; p__Bacteroidota; c__Bacteroidia; o__Bacteroidales; f__Muribaculaceae; g__Muribaculaceae; s__uncultured_bacterium	0.986534
443560bb9a62210351b78e68af694d17	d__Bacteria; p__Bacteroidota; c__Bacteroidia; o__Bacteroidales; f__Prevotellaceae; g__Alloprevotella; s__uncultured_organism	0.712911
6e0e9f375e3997b4e2efc0a82c56650e	d__Bacteria; p__Firmicutes; c__Clostridia; o__Lachnospirales; f__Lachnospiraceae; g__Coprococcus; s__unidentified	0.910006
ef67a08f19196585072638431c41a370	d__Bacteria; p__Proteobacteria; c__Gammaproteobacteria; o__Burkholderiales; f__Sutterellaceae; g__Sutterella	1
24f35994d114b817c160d641ed5f60a8	d__Bacteria; p__Firmicutes; c__Clostridia; o__Clostridiales; f__Clostridiaceae; g__Clostridium_sensu_stricto_13	0.999875
dee38002beeb30c488cb8bcb8c61ca6b	d__Bacteria; p__Bacteroidota; c__Bacteroidia; o__Bacteroidales; f__Prevotellaceae; g__Prevotella_9	0.999873
b5bde13e2dff680828782b9105b9b788	d__Bacteria; p__Firmicutes; c__Clostridia; o__Clostridiales; f__Clostridiaceae; g__Clostridium_sensu_stricto_1; s__metagenome	0.755833
9f2e8447946ec9330de96fafddade3a6	d__Bacteria; p__Firmicutes; c__Negativicutes; o__Veillonellales-Selenomonadales; f__Veillonellaceae; g__Megasphaera; s__Megasphaera_stantonii	0.997261
f73f491b2296f0276283251d3cb12f0a	d__Bacteria; p__Proteobacteria; c__Alphaproteobacteria; o__Caulobacterales; f__Caulobacteraceae; g__Asticcacaulis; s__Asticcacaulis_excentricus	0.806985
625da1cbb6d4506d7382eeec663f5425	d__Bacteria; p__Bacteroidota; c__Bacteroidia; o__Bacteroidales; f__Rikenellaceae; g__Rikenellaceae_RC9_gut_group; s__uncultured_organism	0.876018
15849624309e727ef1b087fcc4332857	d__Bacteria; p__Bacteroidota; c__Bacteroidia; o__Bacteroidales; f__Prevotellaceae; g__Prevotella	0.998144
239a69e538db13e22ae2ca2600e98011	d__Bacteria; p__Firmicutes; c__Clostridia; o__Oscillospirales; f__Oscillospiraceae; g__Colidextribacter	0.892203
054bc262c4f3a3db142b3e0ba87787a5	d__Bacteria; p__Bacteroidota; c__Bacteroidia; o__Bacteroidales; f__Rikenellaceae; g__Alistipes; s__uncultured_bacterium	0.996225
b1af5bc1fb27733cfa203dfdcaed595a	d__Bacteria; p__Bacteroidota; c__Bacteroidia; o__Chitinophagales; f__Saprospiraceae; g__uncultured	0.999999
f525afb3921c194e01c68a1bd6179382	d__Bacteria; p__Firmicutes; c__Clostridia; o__Lachnospirales; f__Lachnospiraceae; g__Blautia	0.994976
24b31ec09f8ecc156d6971850f37ebe7	d__Bacteria; p__Bacteroidota; c__Bacteroidia; o__Sphingobacteriales; f__env.OPS_17; g__env.OPS_17; s__metagenome	0.766501
45d5fdec9ec18203440a1b5142163c5f	d__Bacteria; p__Bacteroidota; c__Bacteroidia; o__Bacteroidales; f__Muribaculaceae; g__Muribaculaceae; s__uncultured_bacterium	0.994628
333e1eb688155739590b3d154398dbf6	d__Bacteria; p__Firmicutes; c__Clostridia; o__Lachnospirales; f__Lachnospiraceae	1
7e5094ec9199752e3c040f8ca1b4fad7	d__Bacteria; p__Firmicutes; c__Bacilli; o__Erysipelotrichales; f__Erysipelatoclostridiaceae; g__Erysipelotrichaceae_UCG-003	1
e9dd279bc64e9f83ed91d9349af0d997	d__Bacteria; p__Bacteroidota; c__Bacteroidia; o__Bacteroidales; f__Prevotellaceae; g__Prevotella	0.992828
11ac35a10c951649e516c601be228ed0	d__Bacteria; p__Bacteroidota; c__Bacteroidia; o__Bacteroidales; f__Prevotellaceae; g__Alloprevotella; s__uncultured_Alloprevotella	0.708427
493a6057d68f6da62366f830d91ae8bd	d__Bacteria; p__Firmicutes; c__Clostridia; o__Lachnospirales; f__Lachnospiraceae; g__uncultured; s__uncultured_bacterium	0.842144
adee869aa96b8cc7499e240d52c383bb	d__Bacteria; p__Bacteroidota; c__Bacteroidia; o__Bacteroidales; f__Rikenellaceae; g__Alistipes; s__Alistipes_inops	1
3cd92228e5dc76ae3290fc5273baa090	d__Bacteria; p__Bacteroidota; c__Bacteroidia; o__Bacteroidales; f__Muribaculaceae; g__Muribaculaceae	1
fcf0023ba483fbc8745e46a2abaf6d45	d__Bacteria; p__Firmicutes; c__Clostridia; o__Lachnospirales; f__Lachnospiraceae; g__Roseburia; s__uncultured_organism	0.733097
b72dcc6dc613844cb513d70b852af86e	d__Bacteria; p__Actinobacteriota; c__Acidimicrobiia; o__Microtrichales; f__Ilumatobacteraceae; g__uncultured	0.960051
a2fdeda3ba32467eb22fa54e2a49177e	d__Bacteria; p__Firmicutes; c__Clostridia; o__Lachnospirales; f__Lachnospiraceae; g__CAG-56; s__uncultured_bacterium	0.961693
44304db17296682fccc628d318a66a89	d__Bacteria; p__Firmicutes; c__Clostridia; o__Lachnospirales; f__Lachnospiraceae; g__uncultured; s__metagenome	0.859978
cd1b54e70ff91aab0f1f0565f1fbbda4	d__Bacteria; p__Firmicutes; c__Bacilli; o__Erysipelotrichales; f__Erysipelatoclostridiaceae; g__Catenibacterium; s__uncultured_bacterium	0.991511
c106ca8cc1b8637c31aa4f5f074c819d	d__Bacteria; p__Firmicutes; c__Clostridia; o__Lachnospirales; f__Lachnospiraceae; g__Lachnoclostridium	0.994889
79577808fbfd46ce5df6c459bad8fe26	d__Bacteria; p__Proteobacteria; c__Gammaproteobacteria; o__Pseudomonadales; f__Moraxellaceae; g__Acinetobacter	1
e9853dd7a122c7fc1ec93daeb0a48b42	d__Bacteria; p__Proteobacteria; c__Gammaproteobacteria; o__Pseudomonadales; f__Moraxellaceae; g__Psychrobacter	1
e824a95bcb41a970bf87a9477d033cb9	d__Bacteria; p__Firmicutes; c__Clostridia; o__Oscillospirales; f__Oscillospiraceae; g__UCG-002	0.999255
1feac317768d0a4f7665568f9ea9242e	d__Bacteria; p__Proteobacteria; c__Gammaproteobacteria; o__Burkholderiales; f__Sutterellaceae; g__Sutterella	0.999978
a6c412936f27cff7d8ed04206fedb9a6	d__Bacteria; p__Firmicutes; c__Clostridia; o__Clostridia_UCG-014; f__Clostridia_UCG-014; g__Clostridia_UCG-014	1
fec4c00f26054870517926efd0c7bc44	d__Bacteria; p__Bacteroidota; c__Bacteroidia; o__Flavobacteriales; f__Flavobacteriaceae; g__NS4_marine_group; s__uncultured_Flavobacteriaceae	0.972357
e96931e3bd12fcf1f9fffb7ac6e2fff2	d__Bacteria; p__Bacteroidota; c__Bacteroidia; o__Bacteroidales; f__Rikenellaceae; g__Rikenella; s__uncultured_bacterium	1
011fd802a68ccdbf126c78efbd75d253	d__Bacteria; p__Firmicutes; c__Bacilli; o__Erysipelotrichales; f__Erysipelatoclostridiaceae; g__Erysipelotrichaceae_UCG-003	1
f34dfc8036b073fc6fd74e4f5574f5db	d__Bacteria; p__Actinobacteriota; c__Coriobacteriia; o__Coriobacteriales; f__Atopobiaceae; g__uncultured; s__uncultured_bacterium	1
9f81dc2f5d7df9535c8180abc06546c4	d__Bacteria; p__Firmicutes; c__Clostridia; o__Lachnospirales; f__Lachnospiraceae	0.99999
58bf7da294dc44f3229128bb6ac70658	d__Bacteria; p__Actinobacteriota; c__Coriobacteriia; o__Coriobacteriales; f__Coriobacteriaceae; g__Collinsella	1
7b63f23b4620a0f32c46c9d4f3c8bab9	d__Bacteria; p__Bacteroidota; c__Bacteroidia; o__Bacteroidales; f__Prevotellaceae; g__Prevotella_9	1
321d28e26d8dda711e5a392a6e145cc8	d__Bacteria; p__Firmicutes; c__Clostridia; o__Lachnospirales; f__Lachnospiraceae; g__Blautia	0.99398
e52e08846b322e9ed30940d247aea69d	d__Bacteria; p__Bacteroidota; c__Bacteroidia; o__Bacteroidales; f__Prevotellaceae; g__Prevotella	0.998854
60751afe5015021b12b52cda0a21cb89	d__Bacteria; p__Proteobacteria; c__Gammaproteobacteria; o__Enterobacterales; f__Enterobacteriaceae	0.996364
d3bd6d4b91ad4f1e88afa62df941912c	d__Bacteria; p__Proteobacteria; c__Alphaproteobacteria; o__Rhizobiales; f__Rhizobiaceae; g__Allorhizobium-Neorhizobium-Pararhizobium-Rhizobium	0.999329
ad078a29a9c032752d790050c9816969	d__Bacteria; p__Bacteroidota; c__Bacteroidia; o__Bacteroidales; f__Muribaculaceae; g__Muribaculaceae; s__uncultured_bacterium	0.99737
b72617ef51025eafb542846efaa19d66	d__Bacteria; p__Cyanobacteria; c__Cyanobacteriia; o__Chloroplast; f__Chloroplast; g__Chloroplast	1
bc193a7b6d4c982c0ed3b9ab9fbe490a	d__Bacteria; p__Bacteroidota; c__Bacteroidia; o__Bacteroidales; f__Muribaculaceae; g__Muribaculaceae; s__uncultured_Porphyromonadaceae	0.999908
f00c9e9b1b384f44904aa9b3ec967f35	d__Bacteria; p__Firmicutes; c__Clostridia; o__Lachnospirales; f__Lachnospiraceae; g__Roseburia; s__uncultured_organism	0.849339
d4aa815d98793f60f30a8b1aa87b1c3f	d__Bacteria; p__Proteobacteria; c__Gammaproteobacteria; o__Enterobacterales; f__Vibrionaceae; g__Vibrio; s__Vibrio_cholerae	0.797759
3905b12524b0091652b9d24982289691	d__Bacteria; p__Firmicutes; c__Bacilli; o__Bacillales; f__Planococcaceae; g__Lysinibacillus	0.998864
e0b01f9859f7d6cbffe022e988c91f61	d__Bacteria; p__Bacteroidota; c__Bacteroidia; o__Bacteroidales; f__Prevotellaceae; g__uncultured; s__uncultured_bacterium	0.993851
0e068b458206e19d6ee2178eb521cfca	d__Bacteria; p__Bacteroidota; c__Bacteroidia; o__Bacteroidales; f__Rikenellaceae; g__Alistipes; s__Alistipes_indistinctus	0.968946
9dc078e21daaad2a5af9a423ccc0ebe7	d__Bacteria; p__Firmicutes; c__Clostridia; o__Lachnospirales; f__Lachnospiraceae; g__Butyrivibrio; s__uncultured_organism	0.839728
5f778da6553307da6386858a532f9416	d__Bacteria; p__Firmicutes; c__Negativicutes; o__Veillonellales-Selenomonadales; f__Sporomusaceae; g__Anaerosinus; s__uncultured_bacterium	0.998604
185a20ed7a871d226cc8d2a21d7e77db	d__Bacteria; p__Firmicutes; c__Clostridia; o__Peptostreptococcales-Tissierellales; f__Sedimentibacteraceae; g__Sedimentibacter; s__uncultured_bacterium	0.786306
10559ccea5d3317406f2aefbf88e6326	d__Bacteria; p__Firmicutes; c__Clostridia; o__Oscillospirales; f__Butyricicoccaceae; g__UCG-009; s__uncultured_bacterium	0.999324
94e34cbc21498ad37791319283ad2fdc	d__Bacteria; p__Firmicutes; c__Clostridia; o__Oscillospirales; f__Oscillospiraceae; g__UCG-002; s__uncultured_bacterium	0.853993
a6380f62a532e35483dbb5044e365764	d__Bacteria; p__Firmicutes; c__Clostridia; o__Oscillospirales; f__Ruminococcaceae; g__Subdoligranulum	0.999954
c13bcc7db22b3f68c42e0337cf782c7e	d__Bacteria; p__Cyanobacteria; c__Cyanobacteriia; o__Synechococcales; f__Cyanobiaceae; g__Synechococcus_CC9902	0.880813
5333518bd9fefb6e48f47d86c676a94d	d__Bacteria; p__Actinobacteriota; c__Actinobacteria; o__Micrococcales; f__Microbacteriaceae; g__Candidatus_Planktoluna	0.992859
0115d3e313fa9f2bd28c26b9572549e1	d__Bacteria; p__Bacteroidota; c__Bacteroidia; o__Bacteroidales; f__Bacteroidaceae; g__Bacteroides; s__Bacteroides_eggerthii	0.999794
6e56531d9c0338bc412774b92fe8f3eb	d__Bacteria; p__Firmicutes; c__Bacilli; o__Erysipelotrichales; f__Erysipelotrichaceae; g__Holdemanella; s__uncultured_bacterium	0.957521
b26a54c85524b5aa19e6b5439975079e	d__Bacteria; p__Bacteroidota; c__Bacteroidia; o__Bacteroidales; f__Prevotellaceae; g__Prevotella_9	0.999998
c27502c3854b85e9b8eb429513563751	d__Bacteria; p__Firmicutes; c__Clostridia; o__Oscillospirales; f__Oscillospiraceae; g__Oscillibacter; s__uncultured_bacterium	0.835748
8955c45bdd145932723fde08f61f9077	d__Bacteria; p__Firmicutes; c__Clostridia; o__Clostridia_UCG-014; f__Clostridia_UCG-014; g__Clostridia_UCG-014	1
49cc0e79053e88af0e3739af1de2be9a	d__Bacteria; p__Cyanobacteria; c__Vampirivibrionia; o__Gastranaerophilales; f__Gastranaerophilales; g__Gastranaerophilales; s__uncultured_bacterium	0.828538
71e34b92ae5418c7a6f8f91036256bd0	d__Bacteria; p__Firmicutes; c__Clostridia; o__Oscillospirales; f__Ruminococcaceae; g__Faecalibacterium	0.999995
152e843ff8c145d39fe4797461f6731a	d__Bacteria; p__Bacteroidota; c__Bacteroidia; o__Bacteroidales; f__Prevotellaceae; g__uncultured; s__uncultured_bacterium	0.98426
cb47119e2ba987ef282039d804dae443	d__Bacteria; p__Bacteroidota; c__Bacteroidia; o__Bacteroidales; f__Muribaculaceae; g__Muribaculum; s__uncultured_bacterium	0.745382
5228f7e7b26cffa8863ced8477e8e0c5	d__Bacteria; p__Firmicutes; c__Clostridia; o__Lachnospirales; f__Lachnospiraceae; g__uncultured	0.755097
543d043abe563fdd19d94ab594e7ed82	d__Bacteria; p__Firmicutes; c__Bacilli; o__Erysipelotrichales; f__Erysipelotrichaceae; g__Solobacterium; s__uncultured_bacterium	0.937811
9ebb4b678606cd6463d0da464b87c838	d__Bacteria; p__Firmicutes; c__Clostridia; o__Lachnospirales; f__Lachnospiraceae; g__Lachnospiraceae_NK4A136_group; s__uncultured_bacterium	0.711392
39b3be429048a5a1998f02f9dd05b1b8	d__Bacteria; p__Firmicutes; c__Clostridia; o__Lachnospirales; f__Lachnospiraceae	0.999997
f3430e3553cdc9ca15d0fc9c3fc3c01d	d__Bacteria; p__Firmicutes; c__Clostridia; o__Oscillospirales; f__Oscillospiraceae; g__NK4A214_group	0.999987
8df6cd9288a608bb49f7afaf4369dc26	d__Bacteria; p__Firmicutes; c__Clostridia; o__Lachnospirales; f__Lachnospiraceae; g__Dorea	0.97574
33d101c3524948ac535acafa334598e3	d__Bacteria; p__Firmicutes; c__Bacilli; o__Erysipelotrichales; f__Erysipelatoclostridiaceae; g__Catenibacterium; s__uncultured_bacterium	0.971255
c5d1d00accb74049558c8cbb67ee4d7d	d__Bacteria; p__Firmicutes; c__Bacilli; o__Bacillales; f__Planococcaceae; g__Lysinibacillus	0.994089
feae2c12901a51aabb670d95a95a55e8	d__Bacteria; p__Firmicutes; c__Clostridia; o__Lachnospirales; f__Lachnospiraceae; g__Lachnospiraceae_NK4A136_group	0.982893
4fca698603a7eaadfa3e6f805bbd1b68	d__Bacteria; p__Proteobacteria; c__Gammaproteobacteria; o__Enterobacterales; f__Vibrionaceae; g__Vibrio; s__Vibrio_fluvialis	0.788199
e50c5548313045957e1da3df1dd25b6f	d__Bacteria; p__Firmicutes; c__Clostridia; o__Clostridiales; f__Clostridiaceae; g__Clostridium_sensu_stricto_12; s__uncultured_bacterium	0.934188
fa9f4f0810c07ba4234f810b967f8503	d__Bacteria; p__Campylobacterota; c__Campylobacteria; o__Campylobacterales; f__Arcobacteraceae; g__Pseudarcobacter	0.989479
c333daf98c0c46517e3ca189bd381138	d__Bacteria; p__Bacteroidota; c__Bacteroidia; o__Bacteroidales; f__Rikenellaceae; g__Alistipes; s__uncultured_bacterium	0.995001
d9ebdeb3c64fd4b9bb786150e5406969	d__Bacteria; p__Bacteroidota; c__Bacteroidia; o__Bacteroidales; f__Muribaculaceae; g__Muribaculaceae; s__uncultured_bacterium	0.985964
cfc47cff4d1b2b2487986228e15c0d0f	d__Bacteria; p__Proteobacteria; c__Gammaproteobacteria; o__Burkholderiales; f__Comamonadaceae; g__Hydrogenophaga	0.977491
7a482be1dc9ddae565dac183757c0384	d__Bacteria; p__Firmicutes; c__Clostridia; o__Oscillospirales; f__Oscillospiraceae; g__UCG-005	0.999766
109ca96d28ee7d50bef5f34a6475cc1a	d__Bacteria; p__Elusimicrobiota; c__Elusimicrobia; o__Elusimicrobiales; f__Elusimicrobiaceae; g__Elusimicrobium; s__uncultured_bacterium	0.996894
891b7d7d3d626db528a313b1034a77ed	d__Bacteria; p__Firmicutes; c__Clostridia; o__Peptococcales; f__Peptococcaceae; g__Peptococcus; s__uncultured_bacterium	1
9be65cfb4f40f06a654c5d10ca9112fe	d__Bacteria; p__Actinobacteriota; c__Actinobacteria; o__Bifidobacteriales; f__Bifidobacteriaceae; g__Bifidobacterium	1
a25629a055da99f8430a4e04a49b374c	d__Bacteria; p__Firmicutes; c__Clostridia; o__Oscillospirales; f__Oscillospiraceae; g__Oscillibacter; s__uncultured_bacterium	0.96963
87f45ddd77175d4cb7bdfc8cc0083d87	d__Bacteria; p__Bacteroidota; c__Bacteroidia; o__Bacteroidales; f__Prevotellaceae; g__Prevotella_9	0.999997
eaab25b898ab0de8fb9224bb1141ad87	d__Bacteria; p__Firmicutes; c__Clostridia; o__Lachnospirales; f__Lachnospiraceae; g__Anaerostipes	0.999993
aa9269024be670628c47315bf84a058a	d__Bacteria; p__Proteobacteria; c__Alphaproteobacteria; o__Rhizobiales; f__Rhizobiaceae; g__Allorhizobium-Neorhizobium-Pararhizobium-Rhizobium	0.922492
0d7d8467fc585d480b6ed188c82fa2c5	d__Bacteria; p__Firmicutes; c__Clostridia; o__Clostridiales; f__Clostridiaceae; g__Clostridium_sensu_stricto_12; s__uncultured_bacterium	0.742308
aab545cd992f09b9e814cb25a331db93	d__Bacteria; p__Bacteroidota; c__Bacteroidia; o__Bacteroidales; f__Prevotellaceae; g__uncultured; s__metagenome	0.865177
0f4b183b37d231eadca695f8137bcdb9	d__Bacteria; p__Firmicutes; c__Clostridia; o__Oscillospirales; f__Ruminococcaceae; g__[Eubacterium]_siraeum_group	0.99999
056e8e9f15bee1654d14f9ae12a93bf7	d__Bacteria; p__Bacteroidota; c__Bacteroidia; o__Bacteroidales; f__Tannerellaceae; g__Parabacteroides; s__uncultured_bacterium	0.999971
45dd12aeca5e2fa157a89d96b6af889f	d__Bacteria; p__Bacteroidota; c__Bacteroidia; o__Bacteroidales; f__Prevotellaceae; g__Prevotella	0.999881
5cac7cd99b91760ceea4352126cb5cdc	d__Bacteria; p__Proteobacteria; c__Alphaproteobacteria; o__SAR11_clade; f__Clade_III; g__Clade_III	1
aa80d8e18d3016cd27e115a428445284	d__Bacteria; p__Bacteroidota; c__Bacteroidia; o__Bacteroidales; f__Prevotellaceae; g__Prevotella; s__uncultured_organism	0.704739
0863380a7fe59638e92af14081d907b4	d__Bacteria; p__Bacteroidota; c__Bacteroidia; o__Bacteroidales; f__Rikenellaceae; g__Alistipes; s__Alistipes_finegoldii	0.979316
dcbdf5fb83cba103562e6c0a0b5c8c31	d__Bacteria; p__Bacteroidota; c__Bacteroidia; o__Bacteroidales; f__Prevotellaceae; g__Prevotella_7; s__Prevotella_melaninogenica	0.993995
5a05f5b174eb0ef11b7552ec49813702	d__Bacteria; p__Firmicutes; c__Bacilli; o__RF39; f__RF39; g__RF39; s__uncultured_bacterium	0.771045
be6ab2f3768706e9b21d4a63462594fe	d__Bacteria; p__Firmicutes; c__Clostridia; o__Lachnospirales; f__Lachnospiraceae	0.999998
f0195951bd2525d852c4d01dd79c99f3	d__Bacteria; p__Firmicutes; c__Clostridia; o__Lachnospirales; f__Lachnospiraceae; g__Lachnospiraceae_UCG-010; s__uncultured_organism	0.923769
e6b9791e6804d1d279d701e276092c8c	d__Bacteria; p__Cyanobacteria; c__Vampirivibrionia; o__Gastranaerophilales; f__Gastranaerophilales; g__Gastranaerophilales; s__uncultured_bacterium	0.925598
4e7c03b6028cd54cabb0740548a1714e	d__Bacteria; p__Bacteroidota; c__Bacteroidia; o__Flavobacteriales; f__Flavobacteriaceae; g__Aureicoccus; s__Aureicoccus_marinus	1
c9bf6152f9a794efc9f8acd633019587	d__Bacteria; p__Firmicutes; c__Clostridia; o__Lachnospirales; f__Lachnospiraceae; g__Lachnoclostridium; s__[Clostridium]_aldenense	0.772485
cb0a8fb2c59533ce951712f01b5552c9	d__Bacteria; p__Firmicutes; c__Clostridia; o__Clostridia_vadinBB60_group; f__Clostridia_vadinBB60_group; g__Clostridia_vadinBB60_group	1
f3784b2b3ea3dc749196968624d3ffd4	d__Bacteria; p__Firmicutes; c__Clostridia; o__Lachnospirales; f__Lachnospiraceae; g__Anaerostipes; s__uncultured_bacterium	0.99411
6c93bc5348f70e1dbddf1979c822a661	d__Bacteria; p__Proteobacteria; c__Gammaproteobacteria; o__Enterobacterales; f__Succinivibrionaceae; g__Ruminobacter; s__gut_metagenome	0.998527
d289785b4c403afba4fc750236d360d7	d__Bacteria; p__Firmicutes; c__Clostridia; o__Peptostreptococcales-Tissierellales; f__Anaerovoracaceae; g__Family_XIII_AD3011_group; s__metagenome	0.958262
c5e0fe7a46f1f267a068ca17094c0a95	d__Bacteria; p__Firmicutes; c__Clostridia; o__Oscillospirales; f__Ruminococcaceae; g__uncultured; s__uncultured_bacterium	0.804152
3eb7127e70f6e6957ecebf2076af2be7	d__Bacteria; p__Firmicutes; c__Clostridia; o__Lachnospirales; f__Lachnospiraceae; g__Tuzzerella; s__uncultured_bacterium	0.895127
b2c5ab342522eaec238fbdc5d6699e62	d__Bacteria; p__Firmicutes; c__Clostridia; o__Lachnospirales; f__Lachnospiraceae; g__Coprococcus	0.9225
5551bc1dae1ba68fc4de209d1a7f3392	d__Bacteria; p__Firmicutes; c__Negativicutes; o__Veillonellales-Selenomonadales; f__Selenomonadaceae; g__Mitsuokella; s__uncultured_bacterium	0.995078
ff5b3aec260c9a4e28e1a4b904c0585d	d__Bacteria; p__Proteobacteria; c__Gammaproteobacteria; o__Enterobacterales; f__Morganellaceae; g__Morganella	0.994582
6920b5c2db2e3ea66e10d2d1e3aa6e5d	d__Bacteria; p__Firmicutes; c__Clostridia; o__Lachnospirales; f__Lachnospiraceae; g__Blautia; s__metagenome	0.778974
c0bd8035465263fa62094dfa40689f13	d__Bacteria; p__Bacteroidota; c__Bacteroidia; o__Bacteroidales; f__Prevotellaceae; g__Prevotella_9	1
fd0887872e89951a41489518f3c9c75b	d__Bacteria; p__Firmicutes; c__Clostridia; o__Clostridia_UCG-014; f__Clostridia_UCG-014; g__Clostridia_UCG-014	1
bace27d80ebe6e1a81fe80de7913ec9f	d__Bacteria; p__Firmicutes; c__Clostridia; o__Peptostreptococcales-Tissierellales; f__Family_XI; g__Gallicola; s__Peptostreptococcaceae_bacterium	0.88258
d7b9bd7ba652d17dc96accf5a6202f47	d__Bacteria; p__Bacteroidota; c__Bacteroidia; o__Bacteroidales; f__Rikenellaceae; g__Alistipes; s__Alistipes_finegoldii	0.991006
4ec92a9d37b3208caf194c7a2efc0eca	d__Bacteria; p__Firmicutes; c__Bacilli; o__Lactobacillales; f__Streptococcaceae; g__Streptococcus	1
1aaeb844ebdabb9d6500ed54e15ff754	d__Bacteria; p__Bacteroidota; c__Bacteroidia; o__Flavobacteriales; f__NS9_marine_group; g__NS9_marine_group; s__uncultured_bacterium	0.892182
28feb5ce31b4d9fc8636b4699120cf97	d__Bacteria; p__Cyanobacteria; c__Vampirivibrionia; o__Gastranaerophilales; f__Gastranaerophilales; g__Gastranaerophilales; s__uncultured_bacterium	0.935581
e67263d988722196e991c7719e1c0b2c	d__Bacteria; p__Firmicutes; c__Clostridia; o__Lachnospirales; f__Lachnospiraceae	1
461edc3a12334fcf84f4725e77e971b1	d__Bacteria; p__Proteobacteria; c__Gammaproteobacteria; o__Enterobacterales; f__Vibrionaceae; g__Vibrio	0.932106
dd8147c5e01c03a782ff23e90ce754ed	d__Bacteria; p__Proteobacteria; c__Gammaproteobacteria; o__Burkholderiales; f__Comamonadaceae; g__Comamonadaceae; s__uncultured_Piscinibacter	0.982899
7e0ee986a31426afc6d9b040f73a0d0e	d__Bacteria; p__Firmicutes; c__Clostridia; o__Oscillospirales; f__Oscillospiraceae; g__uncultured; s__Clostridium_sp.	0.959519
c6f8a25b1e418d2326c3dab864cc8553	d__Bacteria; p__Proteobacteria; c__Gammaproteobacteria; o__Burkholderiales; f__Sutterellaceae; g__Sutterella	1
7875ed9e779b61a1f1c582b4812a28da	d__Bacteria; p__Firmicutes; c__Negativicutes; o__Veillonellales-Selenomonadales; f__Veillonellaceae; g__Dialister	0.98894
d7ac8cda704968c3b98301c34b621621	d__Bacteria; p__Firmicutes; c__Clostridia; o__Oscillospirales; f__Oscillospiraceae; g__uncultured; s__uncultured_organism	0.755253
caa0717d4c594d843949154b66f555f5	d__Bacteria; p__Firmicutes; c__Clostridia; o__Oscillospirales; f__Ruminococcaceae; g__Ruminococcus; s__Ruminococcus_flavefaciens	0.954552
470509310106a48de0cfa01083ffff01	d__Bacteria; p__Bacteroidota; c__Bacteroidia; o__Bacteroidales; f__Tannerellaceae; g__Parabacteroides	0.999989
998c735b1220b061411f7c526e9c19be	d__Bacteria; p__Firmicutes; c__Clostridia; o__Oscillospirales; f__Oscillospiraceae; g__Colidextribacter	0.849779
0af3b9c67280b4c9d52b488d0644ec1f	d__Bacteria; p__Proteobacteria; c__Gammaproteobacteria; o__Enterobacterales; f__Succinivibrionaceae; g__Anaerobiospirillum; s__uncultured_bacterium	0.96617
a578dfb348f923c17e372f94df5716ef	d__Bacteria; p__Proteobacteria; c__Alphaproteobacteria; o__Rhodobacterales; f__Rhodobacteraceae; g__Rhodobacter	0.867579
0b580fd72d617ea214a96c28d9dd8ced	d__Bacteria; p__Actinobacteriota; c__Acidimicrobiia; o__Microtrichales; f__Ilumatobacteraceae; g__CL500-29_marine_group; s__metagenome	0.928435
606172e43b22d84d2ac6f9a1f8ea0510	d__Bacteria; p__Firmicutes; c__Clostridia; o__Oscillospirales; f__UCG-010; g__UCG-010; s__metagenome	0.945115
a1ec3349bd4efca584d9b167da79b093	d__Bacteria; p__Actinobacteriota; c__Coriobacteriia; o__Coriobacteriales; f__Eggerthellaceae; g__Senegalimassilia; s__uncultured_bacterium	0.993429
326dfacc393f31b85882c9b81b46619f	d__Bacteria; p__Bacteroidota; c__Bacteroidia; o__Flavobacteriales; f__Flavobacteriaceae; g__uncultured; s__marine_metagenome	0.897484
6eb9356987bd006399e30379e1bc1158	d__Bacteria; p__Firmicutes; c__Clostridia; o__Oscillospirales; f__UCG-010; g__UCG-010	0.999998
a711badc528f1e7f9c7a1857ec33d575	d__Bacteria; p__Actinobacteriota; c__Actinobacteria; o__Micrococcales; f__Microbacteriaceae; g__Aurantimicrobium; s__uncultured_bacterium	0.766622
f342b64947bc1cc74a0aab5e8496187f	d__Bacteria; p__Proteobacteria; c__Alphaproteobacteria; o__Rhizobiales; f__Rhizobiaceae; g__Fulvimarina; s__Fulvimarina_manganoxydans	0.99954
457d8bcebcf3531ba295c479fced9f32	d__Bacteria; p__Proteobacteria; c__Gammaproteobacteria; o__Pseudomonadales; f__Pseudomonadaceae; g__Pseudomonas	0.99832
a8addc25f8adeb0e37d9688af0424637	d__Bacteria; p__Bacteroidota; c__Bacteroidia; o__Bacteroidales; f__Bacteroidaceae; g__Bacteroides; s__Bacteroidaceae_bacterium	0.949909
ab7dd7b20838c2d0f6676b2ce7320287	d__Bacteria; p__Firmicutes; c__Negativicutes; o__Veillonellales-Selenomonadales; f__Veillonellaceae; g__Megasphaera; s__Megasphaera_hexanoica	0.99919
f8d8e4f021285472b455a48bdafeb37c	d__Bacteria; p__Firmicutes; c__Clostridia; o__Lachnospirales; f__Lachnospiraceae; g__[Eubacterium]_hallii_group	0.999999
c029fdd4a2c5e62f21a136a61d967854	d__Bacteria; p__Actinobacteriota; c__Thermoleophilia; o__Gaiellales; f__uncultured; g__uncultured; s__uncultured_actinobacterium	0.95333
70a07c8512178fc2204f23c010ebd503	d__Bacteria; p__Proteobacteria; c__Alphaproteobacteria; o__Sphingomonadales; f__Sphingomonadaceae; g__Novosphingobium	0.982401
6fc939f99006232d98b18a2ad5a1d5e8	d__Bacteria; p__Bacteroidota; c__Bacteroidia; o__Bacteroidales; f__Tannerellaceae; g__Parabacteroides; s__Parabacteroides_distasonis	0.918238
78ccbe006e389dea47534d07146d60db	d__Bacteria; p__Proteobacteria; c__Gammaproteobacteria; o__Enterobacterales; f__Alteromonadaceae; g__uncultured; s__uncultured_marine	0.932186
6a13ac645ff58a7d373be26b76318f1f	d__Bacteria; p__Bacteroidota; c__Bacteroidia; o__Bacteroidales; f__Prevotellaceae; g__Prevotella	0.998863
5be470c1cd995e516905f019e7b43765	d__Bacteria; p__Firmicutes; c__Clostridia; o__Christensenellales; f__Christensenellaceae; g__Christensenellaceae_R-7_group; s__uncultured_spirochete	0.999024
0d9471cf8ed6c1e1a20f36ce8226a4f5	d__Bacteria; p__Bacteroidota; c__Bacteroidia; o__Flavobacteriales; f__Flavobacteriaceae; g__Flavobacterium	0.999987
7c506f73a90fbc4042e5163b83a4cff4	d__Bacteria; p__Firmicutes; c__Clostridia; o__Oscillospirales; f__Ruminococcaceae; g__Faecalibacterium	0.99999
9767803d1cd786abcf2b8671212dadef	d__Bacteria; p__Firmicutes; c__Clostridia; o__Lachnospirales; f__Lachnospiraceae; g__Anaerostipes; s__uncultured_bacterium	0.993037
3db7327f1d573164f65b280095de57e3	d__Bacteria; p__Firmicutes; c__Clostridia; o__Lachnospirales; f__Lachnospiraceae; g__Lachnoclostridium	0.960298
682123539d1259eeb25c51d456109bd6	d__Bacteria; p__Firmicutes; c__Clostridia; o__Lachnospirales; f__Lachnospiraceae; g__uncultured	0.794846
4662400869ddd2f777a3c83e184ca856	d__Bacteria; p__Bacteroidota; c__Bacteroidia; o__Bacteroidales; f__Prevotellaceae; g__Prevotella	0.9942
fb4b77f0872f726c1980370a7d96b8c5	d__Bacteria; p__Firmicutes; c__Clostridia; o__Oscillospirales; f__Oscillospiraceae; g__NK4A214_group	0.997063
1f0127e2fdddc4f0a3af6c2bdd707ad2	d__Bacteria; p__Bacteroidota; c__Bacteroidia; o__Bacteroidales; f__Muribaculaceae; g__Muribaculaceae; s__uncultured_Bacteroidales	0.962738
56a53d853ff3287b38e86f1ae16a6c7e	d__Bacteria; p__Firmicutes; c__Clostridia; o__Oscillospirales; f__Oscillospiraceae; g__Colidextribacter	0.884759
f67d6e431eb6e979bed010f369cfdab5	d__Bacteria; p__Firmicutes; c__Bacilli; o__Erysipelotrichales; f__Erysipelotrichaceae; g__Turicibacter; s__Turicibacter_sanguinis	0.706315
bba7d9c4a18d725016d010b99bf96942	d__Bacteria; p__Desulfobacterota; c__Desulfovibrionia; o__Desulfovibrionales; f__Desulfovibrionaceae; g__Desulfovibrio; s__Desulfovibrio_piger	0.9777
b7e4a656d00d27decb426ac0277e27a9	d__Bacteria; p__Cyanobacteria; c__Vampirivibrionia; o__Gastranaerophilales; f__Gastranaerophilales; g__Gastranaerophilales; s__uncultured_bacterium	0.847995
72a724f1766f95e926a0f0048e1ad656	d__Bacteria; p__Actinobacteriota; c__Coriobacteriia; o__Coriobacteriales; f__Eggerthellaceae; g__Enterorhabdus; s__uncultured_bacterium	0.906536
9005c656c6f29c1e95e891c2bda299b1	d__Bacteria; p__Firmicutes; c__Negativicutes; o__Acidaminococcales; f__Acidaminococcaceae; g__Phascolarctobacterium	1
d3e8502238289fe4aa647758a3814557	d__Bacteria; p__Proteobacteria; c__Alphaproteobacteria; o__Rhodobacterales; f__Rhodobacteraceae	0.999999
8d1daf6fff07951d67c6e5c88bd98d5d	d__Bacteria; p__Bacteroidota; c__Bacteroidia; o__Bacteroidales; f__Muribaculaceae; g__Muribaculaceae	1
81a03808e4ed9a84703f0b7b267a8332	d__Bacteria; p__Firmicutes; c__Negativicutes; o__Acidaminococcales; f__Acidaminococcaceae; g__Phascolarctobacterium	1
3f343829f3f41b46c9bd0fe100c5bb7f	d__Bacteria; p__Bacteroidota; c__Bacteroidia; o__Bacteroidales; f__Prevotellaceae; g__Paraprevotella; s__Paraprevotella_clara	0.765086
7ced8f5cdcf2fec6a54d8e4db7ee2bfc	d__Bacteria; p__Proteobacteria; c__Gammaproteobacteria; o__Enterobacterales; f__Pectobacteriaceae; g__Pectobacterium	0.988151
6a331572308e1f204590d072580ce934	d__Bacteria; p__Latescibacterota; c__Latescibacterota; o__Latescibacterota; f__Latescibacterota; g__Latescibacterota; s__uncultured_soil	0.999692
29c92dd089c4362c8266a7d0a44fc1c8	d__Bacteria; p__Proteobacteria; c__Gammaproteobacteria; o__Enterobacterales; f__Enterobacteriaceae; g__Klebsiella	0.906189
b08b8f3a3119d4980bf99c88ea299aac	d__Bacteria; p__Firmicutes; c__Clostridia; o__Lachnospirales; f__Lachnospiraceae; g__Agathobacter	0.944281
aecb92e0b72e7f910c739fe659f0c23c	d__Bacteria; p__Firmicutes; c__Bacilli; o__Erysipelotrichales; f__Erysipelotrichaceae; g__Holdemanella; s__uncultured_bacterium	0.972266
fb17d530fb0393a7972e95eb243a7d08	d__Bacteria; p__Firmicutes; c__Bacilli; o__Lactobacillales; f__Streptococcaceae; g__Streptococcus	1
c2c3b0f10a78bb48bf4c3ea08e98517b	d__Bacteria; p__Bacteroidota; c__Bacteroidia; o__Chitinophagales; f__Saprospiraceae; g__uncultured; s__uncultured_Haliscomenobacter	0.757167
af8b016717bdf8a1aa9fc7bfff33eef1	d__Bacteria; p__Firmicutes; c__Bacilli; o__Erysipelotrichales; f__Erysipelatoclostridiaceae; g__Candidatus_Stoquefichus; s__Candidatus_Stoquefichus	0.988681
3bee466e34d5904ab15480910983a253	d__Bacteria; p__Bacteroidota; c__Bacteroidia; o__Bacteroidales; f__Bacteroidaceae; g__Bacteroides; s__Bacteroides_vulgatus	0.961196
478c8945ebfe3ff0fbbe7cdc86064744	d__Bacteria; p__Firmicutes; c__Clostridia; o__Peptostreptococcales-Tissierellales; f__Anaerovoracaceae; g__Family_XIII_AD3011_group; s__uncultured_organism	0.99171
5a7aba88fb6457bfcabb35f83674acbd	d__Bacteria; p__Firmicutes; c__Clostridia; o__Lachnospirales; f__Lachnospiraceae	0.999997
76dba89cf241caea174342d1ab5a91c8	d__Bacteria; p__Firmicutes; c__Negativicutes; o__Veillonellales-Selenomonadales; f__Selenomonadaceae; g__Propionispira; s__uncultured_bacterium	0.999976
e55f05cf47b44dd501d872ad31b8277d	d__Bacteria; p__Proteobacteria; c__Alphaproteobacteria; o__Rhodobacterales; f__Rhodobacteraceae; g__Pseudorhodobacter	0.724468
6a6ec1e024606173fbfb4dd496bcb376	d__Bacteria; p__Proteobacteria; c__Gammaproteobacteria; o__Enterobacterales; f__Shewanellaceae; g__Shewanella	1
b6c5b4e64cbfb9a869a6e213afffe675	d__Bacteria; p__Proteobacteria; c__Gammaproteobacteria; o__Pseudomonadales; f__SAR86_clade; g__SAR86_clade; s__uncultured_gamma	0.794425
76db0e25256371a152a8d4f4077cbf96	d__Bacteria; p__Proteobacteria; c__Gammaproteobacteria; o__Pseudomonadales; f__SAR86_clade; g__SAR86_clade; s__uncultured_SAR86	0.800131
73b7ab7c5897e9644f99e46ea88d7feb	d__Bacteria; p__Firmicutes; c__Bacilli; o__Erysipelotrichales; f__Erysipelatoclostridiaceae; g__Erysipelatoclostridium; s__unidentified	0.964505
c2dfac4600c8139665f81ae89f6d54c2	d__Bacteria; p__Firmicutes; c__Clostridia; o__Lachnospirales; f__Lachnospiraceae; g__Blautia; s__metagenome	0.826687
f02876c941bd833406f38f81d98def92	d__Bacteria; p__Firmicutes; c__Clostridia; o__Oscillospirales; f__[Eubacterium]_coprostanoligenes_group; g__[Eubacterium]_coprostanoligenes_group; s__gut_metagenome	0.969916
fd12ec45c75fe07b6c4c32ce8d3000c4	d__Bacteria; p__Bacteroidota; c__Bacteroidia; o__Bacteroidales; f__Prevotellaceae; g__Prevotella	1
8cc093fceb9f912c31b1338536a5a455	d__Bacteria; p__Firmicutes; c__Clostridia; o__Oscillospirales; f__Ruminococcaceae; g__Faecalibacterium	0.999991
9846f2e6827e30d44dc4855a0eb43a66	d__Bacteria; p__Firmicutes; c__Clostridia; o__Lachnospirales; f__Lachnospiraceae; g__Lachnoclostridium	0.995286
924592b971c63cabe26ff22a826dfe86	d__Bacteria; p__Firmicutes; c__Bacilli; o__Bacillales; f__Bacillaceae; g__Bacillus	0.970957
3a318477a1c9b91b1ba5131dffa8285d	d__Bacteria; p__Firmicutes; c__Clostridia; o__Oscillospirales; f__UCG-010; g__UCG-010; s__gut_metagenome	0.940884
2b11ed52475a7063129d8d49436da863	d__Bacteria; p__Firmicutes; c__Clostridia; o__Lachnospirales; f__Lachnospiraceae	1
a0b16ecc85fd1612355ef29a9ab17221	d__Bacteria; p__Proteobacteria; c__Alphaproteobacteria; o__Sphingomonadales; f__Sphingomonadaceae; g__Novosphingobium	0.998372
3ad6ae8560d505fd646b09bafabf8b12	d__Bacteria; p__Firmicutes; c__Clostridia; o__Lachnospirales; f__Lachnospiraceae; g__Lachnospira	0.995967
f00b923e54dd561242aeed8ca361340f	d__Bacteria; p__Firmicutes; c__Clostridia; o__Lachnospirales; f__Lachnospiraceae; g__Roseburia; s__uncultured_Roseburia	0.917902
36a08e49d006082c57899b8be98c0ebe	d__Bacteria; p__Proteobacteria; c__Alphaproteobacteria; o__Rhodobacterales; f__Rhodobacteraceae	0.999999
0729dfb8a65f795c464b3f42ea5f8560	d__Bacteria; p__Firmicutes; c__Clostridia; o__Oscillospirales; f__Ruminococcaceae; g__Faecalibacterium	0.999996
67061da11c6809b801d27e5a26edabe1	d__Bacteria; p__Bacteroidota; c__Bacteroidia; o__Flavobacteriales; f__Weeksellaceae; g__Chryseobacterium	0.999994
ca186a9eea5c490388e0c9d374834eeb	d__Bacteria; p__Desulfobacterota; c__Desulfovibrionia; o__Desulfovibrionales; f__Desulfovibrionaceae; g__Desulfovibrio; s__uncultured_bacterium	0.998026
df9eab8646e5106b12ef6ff8c6c94ca9	d__Bacteria; p__Firmicutes; c__Clostridia; o__Oscillospirales; f__Ruminococcaceae; g__uncultured; s__human_gut	0.978722
1133fae9a21547e0942dde36d8b9daf4	d__Bacteria; p__Bacteroidota; c__Bacteroidia; o__Bacteroidales; f__Prevotellaceae; g__Prevotella; s__human_gut	0.784681
589b894098861468f161afc4cfe42c92	d__Bacteria; p__Bacteroidota; c__Bacteroidia; o__Bacteroidales; f__Prevotellaceae; g__Prevotellaceae_NK3B31_group; s__uncultured_bacterium	0.991142
126050233ad6d9a2c2dbd15ada7b7da8	d__Bacteria; p__Bacteroidota; c__Bacteroidia; o__Bacteroidales; f__Muribaculaceae; g__Muribaculaceae; s__uncultured_Bacteroidales	0.976412
80e4f1dbd84275ddd055e7f1b7b4998b	d__Bacteria; p__Proteobacteria; c__Alphaproteobacteria; o__Rhizobiales; f__Rhizobiaceae; g__Allorhizobium-Neorhizobium-Pararhizobium-Rhizobium; s__Allorhizobium_vitis	0.842592
5d6af0acb46348e98aa253b16eb788b0	d__Bacteria; p__Firmicutes; c__Clostridia; o__Oscillospirales; f__Oscillospiraceae; g__uncultured	0.936408
9f648d97c5f4946947992ebc9f3f4bed	d__Bacteria; p__Firmicutes; c__Bacilli; o__Lactobacillales; f__Lactobacillaceae; g__Ligilactobacillus; s__Lactobacillus_ruminis	0.974221
6bb58ee6ab85caeecd43b04f0a648f87	d__Bacteria; p__Proteobacteria; c__Gammaproteobacteria; o__EV818SWSAP88; f__EV818SWSAP88; g__EV818SWSAP88; s__uncultured_bacterium	0.991926
dbd103ff4dc4fcb2d653ad1dc7bce95a	d__Bacteria; p__Firmicutes; c__Clostridia; o__Lachnospirales; f__Lachnospiraceae; g__Lachnoclostridium; s__uncultured_organism	0.72528
bc12b006c3adb4b2ca02719f21cf2c51	d__Bacteria; p__Bacteroidota; c__Bacteroidia; o__Bacteroidales; f__Bacteroidaceae; g__Bacteroides; s__Bacteroides_massiliensis	0.999751
4216957ac498c7693b783dd9f7328d8b	d__Bacteria; p__Firmicutes; c__Clostridia; o__Lachnospirales; f__Lachnospiraceae	1
1274c3e2f4c4e83a6a5960c70a4bceff	d__Bacteria; p__Bacteroidota; c__Bacteroidia; o__Bacteroidales; f__Paludibacteraceae; g__Paludibacter; s__uncultured_bacterium	0.919221
ec6217114f67aa1eb6197a466525277e	d__Bacteria; p__Firmicutes; c__Clostridia; o__Oscillospirales; f__Ruminococcaceae; g__Ruminococcus	0.99975
e4926a891118a3b836245aec6c4605d1	d__Bacteria; p__Bacteroidota; c__Bacteroidia; o__Bacteroidales; f__Rikenellaceae; g__DMER64; s__metagenome	0.962161
bcd50e657be829127d30a0de3fb5a5c4	d__Bacteria; p__Firmicutes; c__Clostridia; o__Oscillospirales; f__Oscillospiraceae	0.999999
e16db6f53c176ff3721c61e69953793b	d__Bacteria; p__Bacteroidota; c__Bacteroidia; o__Bacteroidales; f__Barnesiellaceae; g__Barnesiella	1
84fb1c208c57699f99057845f81a3d5b	d__Bacteria; p__Firmicutes; c__Clostridia; o__Clostridia_UCG-014; f__Clostridia_UCG-014; g__Clostridia_UCG-014	1
d4aadaf3abe6ab8b33c4a67670c472e8	d__Bacteria; p__Firmicutes; c__Clostridia; o__Oscillospirales; f__Oscillospiraceae	0.999917
09739cd1a6f3185bb2c19bbc6d55cf79	d__Bacteria; p__Firmicutes; c__Clostridia; o__Lachnospirales; f__Lachnospiraceae; g__Roseburia; s__uncultured_bacterium	0.988992
7c9116af2f057b253d117911e373b1fa	d__Bacteria; p__Firmicutes; c__Clostridia; o__Peptostreptococcales-Tissierellales; f__Anaerovoracaceae; g__Anaerovorax; s__uncultured_bacterium	0.977017
e7404722f2c3695693db00a1a2585338	d__Bacteria; p__Firmicutes; c__Clostridia; o__Lachnospirales; f__Lachnospiraceae; g__Agathobacter	0.743749
f81a382581737bf5e3fe5306aeffd7d7	d__Bacteria; p__Firmicutes; c__Clostridia; o__Oscillospirales; f__Oscillospiraceae; g__UCG-003; s__uncultured_organism	0.880309
2e9017b83306c6d1165f104bcc1b718f	d__Bacteria; p__Proteobacteria; c__Gammaproteobacteria; o__Enterobacterales; f__Vibrionaceae; g__Vibrio	0.987342
75e1479fdf22c8dc5da6a4fbadab12ee	d__Bacteria; p__Firmicutes; c__Negativicutes; o__Veillonellales-Selenomonadales; f__Veillonellaceae; g__Megasphaera; s__Megasphaera_stantonii	0.977478
c5099f7fdbfbe50a9706ecfa13087e86	d__Bacteria; p__Bacteroidota; c__Bacteroidia; o__Cytophagales; f__Spirosomaceae; g__Fluviimonas	1
e2caebb5fae059f7ea68c21028a0e1af	d__Bacteria; p__Bacteroidota; c__Bacteroidia; o__Bacteroidales; f__Prevotellaceae; g__uncultured; s__uncultured_bacterium	0.998657
a32cd8cec0ff16bae1a0780dbf37a93d	d__Bacteria; p__Firmicutes; c__Clostridia; o__Lachnospirales; f__Lachnospiraceae; g__Blautia	0.99666
6926d1e444b48a733c3d54294a0a2588	d__Bacteria; p__Bacteroidota; c__Bacteroidia; o__Bacteroidales; f__Prevotellaceae; g__uncultured; s__metagenome	0.809317
d077ac71e8d9ed991fde4a6393eee666	d__Bacteria; p__Cyanobacteria; c__Cyanobacteriia; o__Synechococcales; f__Cyanobiaceae; g__Cyanobium_PCC-6307	0.999549
529060bc939135f0e98c454870d80eac	d__Bacteria; p__Bacteroidota; c__Bacteroidia; o__Bacteroidales; f__Muribaculaceae; g__Muribaculaceae; s__uncultured_bacterium	0.99333
3ab6df54d159f06d6f662aef2d9a4b60	d__Bacteria; p__Firmicutes; c__Clostridia; o__Oscillospirales; f__UCG-010; g__UCG-010; s__metagenome	0.999692
4e9d19c2285304eba47da462b8086439	d__Bacteria; p__Firmicutes; c__Clostridia; o__Lachnospirales; f__Lachnospiraceae; g__Blautia	0.992233
0636ea6d334937b1f00b8a08be0b312c	d__Bacteria; p__Firmicutes; c__Clostridia; o__Lachnospirales; f__Lachnospiraceae; g__Lachnospiraceae_NK4A136_group; s__Lachnospiraceae_bacterium	0.989918
c16453cfe83a0da9b42b67a9928234ea	d__Bacteria; p__Firmicutes; c__Negativicutes; o__Veillonellales-Selenomonadales; f__Veillonellaceae; g__Dialister	1
174ea2f7fa586d0adad00acf31294cd3	d__Bacteria; p__Proteobacteria; c__Alphaproteobacteria; o__Rhodobacterales; f__Rhodobacteraceae; g__Ascidiaceihabitans	0.874533
7c3603e82e29f0a37928c4479d168d6a	d__Bacteria; p__Proteobacteria; c__Gammaproteobacteria; o__Pseudomonadales; f__Halieaceae; g__OM60(NOR5)_clade	0.998664
efe6a9c3dab78099d23bb229faf9e7e2	d__Bacteria; p__Firmicutes; c__Clostridia; o__Oscillospirales; f__Ruminococcaceae; g__uncultured; s__uncultured_bacterium	0.985807
7e7df23bd4813a42383638c7526db45d	d__Bacteria; p__Firmicutes; c__Clostridia; o__Lachnospirales; f__Lachnospiraceae; g__Roseburia; s__uncultured_organism	0.704794
25e29edc5ce3022257a80d2448244ee6	d__Bacteria; p__Actinobacteriota; c__Actinobacteria; o__Corynebacteriales; f__Corynebacteriaceae; g__Lawsonella; s__uncultured_bacterium	0.910659
8dd8747bb13bfce59c8723fc96770a78	d__Bacteria; p__Bacteroidota; c__Bacteroidia; o__Bacteroidales; f__Prevotellaceae; g__Prevotella	0.999678
3eda0e93a891d1b6ab6de60442c921d0	d__Bacteria; p__Bacteroidota; c__Bacteroidia; o__Cytophagales; f__Microscillaceae; g__uncultured	0.980028
c991ac02da19204b5de1980b775ab009	d__Bacteria; p__Firmicutes; c__Bacilli; o__Erysipelotrichales; f__Erysipelatoclostridiaceae; g__Erysipelatoclostridium	1
e441ed0f2f0c5bbca15ff37439cdb9d9	d__Bacteria; p__Proteobacteria; c__Gammaproteobacteria; o__Pseudomonadales; f__Pseudomonadaceae; g__Pseudomonas	0.999796
8b9229721fdd17ae2673ab51edc2b1f2	d__Bacteria; p__Desulfobacterota; c__Desulfovibrionia; o__Desulfovibrionales; f__Desulfovibrionaceae; g__Desulfovibrio; s__Desulfovibrio_piger	0.986254
5eaf7015f66ed3aa45dce98228301684	d__Bacteria; p__Proteobacteria; c__Gammaproteobacteria; o__Pseudomonadales; f__Pseudomonadaceae; g__Pseudomonas	0.999985
e7afcd8f4b196f208914f4b1afbce500	d__Bacteria; p__Bacteroidota; c__Bacteroidia; o__Bacteroidales; f__Tannerellaceae; g__Parabacteroides; s__uncultured_bacterium	0.999959
9ad7bc472700c9839ab116b51995c27f	d__Bacteria; p__Firmicutes; c__Incertae_Sedis; o__DTU014; f__DTU014; g__DTU014; s__metagenome	0.988052
84d63f2a4ad8bf7bd655d304b7968ba0	d__Bacteria; p__Bacteroidota; c__Bacteroidia; o__Bacteroidales; f__Rikenellaceae; g__Alistipes; s__Alistipes_obesi	0.996845
2fcf1488297d7e452ca44f2eccbc4ece	d__Bacteria; p__Bacteroidota; c__Bacteroidia; o__Bacteroidales; f__Marinifilaceae; g__Odoribacter; s__uncultured_bacterium	0.895619
9e478992a16c3bedbea87629e4aaa020	d__Bacteria; p__Proteobacteria; c__Gammaproteobacteria; o__Enterobacterales; f__Alteromonadaceae	1
569418df588c6249c6525811063aacf5	d__Bacteria; p__Firmicutes; c__Clostridia; o__Peptostreptococcales-Tissierellales; f__Family_XI; g__Finegoldia; s__uncultured_bacterium	0.984009
fd117a794b9f5c93210ba99249a74b51	d__Bacteria; p__Firmicutes; c__Negativicutes; o__Veillonellales-Selenomonadales; f__Selenomonadaceae; g__Anaerovibrio	1
df3bb41465a758c76d9d18f245eadb84	d__Bacteria; p__Bacteroidota; c__Bacteroidia; o__Bacteroidales; f__Prevotellaceae; g__uncultured; s__uncultured_bacterium	0.988966
7bdaed9f6b1ec9690594e66b7b124ea2	d__Bacteria; p__Spirochaetota; c__Brachyspirae; o__Brachyspirales; f__Brachyspiraceae; g__Brachyspira	1
7bc349735eb52b96f7b48156297da526	d__Bacteria; p__Firmicutes; c__Negativicutes; o__Veillonellales-Selenomonadales; f__Veillonellaceae; g__Megasphaera; s__Megasphaera_elsdenii	0.755763
90cd8d8350b76107494a71078163d2a2	d__Bacteria; p__Firmicutes; c__Clostridia; o__Lachnospirales; f__Lachnospiraceae; g__Roseburia	0.979283
5965829c8733024a30e31893a154aa88	d__Bacteria; p__Firmicutes; c__Clostridia; o__Lachnospirales; f__Lachnospiraceae; g__Anaerosporobacter; s__uncultured_Clostridium	0.967808
1c4798669a29ab6564dad08902f798bc	d__Bacteria; p__Firmicutes; c__Clostridia; o__Lachnospirales; f__Lachnospiraceae; g__Agathobacter	0.967916
8b57be8f5753d7bf4f94fbf3a61e96c6	d__Bacteria; p__Firmicutes; c__Clostridia; o__Oscillospirales; f__Oscillospiraceae; g__Flavonifractor; s__uncultured_bacterium	0.983793
9c712bb63a4cd050387311e0492e393d	d__Bacteria; p__Bacteroidota; c__Bacteroidia; o__Bacteroidales; f__Muribaculaceae; g__Muribaculaceae; s__uncultured_Bacteroidales	0.980727
cf737211516224a72628e9acf11a3d58	d__Bacteria; p__Proteobacteria; c__Alphaproteobacteria; o__Puniceispirillales; f__SAR116_clade; g__Candidatus_Puniceispirillum; s__uncultured_bacterium	0.920827
e5a5629694304063455f6c7ea55afc28	d__Bacteria; p__Proteobacteria; c__Alphaproteobacteria; o__Puniceispirillales; f__SAR116_clade; g__SAR116_clade; s__uncultured_Oceanibaculum	0.946054
31cd5c97ba4152700779e78303c13571	d__Bacteria; p__Bacteroidota; c__Bacteroidia; o__Bacteroidales; f__Muribaculaceae; g__Muribaculaceae; s__uncultured_Bacteroidales	0.928721
a7d511bcf29b91108131b1592185c3da	d__Bacteria; p__Firmicutes; c__Bacilli; o__RF39; f__RF39; g__RF39; s__uncultured_bacterium	0.795842
8c59053f20bd4788d68a45616fc58ee8	d__Bacteria; p__Firmicutes; c__Clostridia; o__Lachnospirales; f__Lachnospiraceae; g__Lachnoclostridium; s__unidentified	0.87866
1d14194c3ac092bcc13cf5aa9768d84d	d__Bacteria; p__Firmicutes; c__Clostridia; o__Oscillospirales; f__Oscillospiraceae; g__UCG-005; s__uncultured_organism	0.993197
c902856004d25bf41e91001e0c71527d	d__Bacteria; p__Firmicutes; c__Clostridia; o__Lachnospirales; f__Lachnospiraceae; g__Lachnospiraceae_NK4A136_group	0.995513
ef04458448ab5fea838afc67f9eb7a50	d__Bacteria; p__Firmicutes; c__Clostridia; o__Clostridiales; f__Clostridiaceae; g__Clostridium_sensu_stricto_13; s__Clostridium_tunisiense	0.836181
f3915fcafb00368352dd23e9c6d14617	d__Bacteria; p__Bacteroidota; c__Bacteroidia; o__Bacteroidales; f__Prevotellaceae; g__Prevotella	1
5e158f701255166154c0d4e5407479d3	d__Bacteria; p__Firmicutes; c__Clostridia; o__Oscillospirales; f__Oscillospiraceae; g__Colidextribacter; s__uncultured_bacterium	0.788441
e138d890e3916f55be2effa9c93120df	d__Bacteria; p__Proteobacteria; c__Gammaproteobacteria; o__Enterobacterales; f__Aeromonadaceae; g__Aeromonas; s__metagenome	0.872015
eae2db5daa93a6d86420cd3fd128e47e	d__Bacteria; p__Firmicutes; c__Clostridia; o__Oscillospirales; f__Oscillospiraceae; g__UCG-005; s__metagenome	0.961715
0e739e3908850f5c376a34d0ab25b4be	d__Bacteria; p__Firmicutes; c__Clostridia; o__Lachnospirales; f__Lachnospiraceae; g__Lachnospiraceae_NK4A136_group; s__uncultured_bacterium	0.888685
6f28d2fc2a96d555b7db7fd47f620e94	d__Bacteria; p__Firmicutes; c__Clostridia; o__Oscillospirales; f__Oscillospiraceae	0.999999
a0375729bd28d524995f14f7a26b08c4	d__Bacteria; p__Bacteroidota; c__Bacteroidia; o__Bacteroidales; f__Muribaculaceae; g__Muribaculaceae; s__uncultured_bacterium	0.994365
7a9b904e58c2de452f249c05d74596d4	d__Bacteria; p__Firmicutes; c__Clostridia; o__Lachnospirales; f__Lachnospiraceae	0.999998
f69683809baa74d9c3df1a744d210191	d__Bacteria; p__Firmicutes; c__Clostridia; o__Oscillospirales; f__Butyricicoccaceae; g__UCG-008; s__uncultured_bacterium	0.999979
0f7052bb86303e0f98ebf01f222057cf	d__Bacteria; p__Firmicutes; c__Clostridia; o__Clostridiales; f__Clostridiaceae; g__Clostridium_sensu_stricto_12; s__Clostridium_magnum	0.99113
36c31216bf47a62308b2dae350621e7c	d__Bacteria; p__Actinobacteriota; c__Coriobacteriia; o__Coriobacteriales; f__Eggerthellaceae; g__Eggerthella; s__uncultured_bacterium	0.815502
813204f2ffad894eb0aa4c5cf3204742	d__Bacteria; p__Bacteroidota; c__Bacteroidia; o__Bacteroidales; f__Prevotellaceae; g__Prevotella_7; s__Massiliprevotella_massiliensis	0.95017
e7f01a08477230506345868f7ddfd383	d__Bacteria; p__Firmicutes; c__Clostridia; o__Oscillospirales; f__UCG-010; g__UCG-010	1
887a09354d908590ad7bb6d121043e8a	d__Bacteria; p__Firmicutes; c__Negativicutes; o__Veillonellales-Selenomonadales; f__Veillonellaceae; g__Veillonella	1
ef4b2d6059bbe4bf5c2def2633696a83	d__Bacteria; p__Firmicutes; c__Clostridia; o__Oscillospirales; f__Ruminococcaceae; g__Subdoligranulum	0.999799
d5b1055168f88c4f84e322aed00a0a0b	d__Bacteria; p__Firmicutes; c__Negativicutes; o__Veillonellales-Selenomonadales; f__Selenomonadaceae; g__Megamonas	0.999999
fa6388bab4c965205f3607258944fdcc	d__Bacteria; p__Bacteroidota; c__Bacteroidia; o__Bacteroidales; f__Prevotellaceae; g__Alloprevotella	1
9f9320449cb0243f72c46d5481fb25ec	d__Bacteria; p__Firmicutes; c__Clostridia; o__Oscillospirales; f__Ruminococcaceae; g__Ruminococcus	0.999877
d82a725205f67f44a250c7689ca442c2	d__Archaea; p__Halobacterota; c__Methanosarcinia; o__Methanosarciniales; f__Methanosaetaceae; g__Methanosaeta	0.948097
236d81d6e29c7e0055982d25407025cd	d__Bacteria; p__Proteobacteria; c__Alphaproteobacteria; o__Rhodobacterales; f__Rhodobacteraceae; g__Rhodobacter	0.734575
b1e7047dab067dcffdd6548e09399dbe	d__Bacteria; p__Firmicutes; c__Bacilli; o__RF39; f__RF39; g__RF39; s__uncultured_bacterium	0.722062
b772eee91bf9a4d288fe0375d9bc3cd3	d__Bacteria; p__Bacteroidota; c__Bacteroidia; o__Bacteroidales; f__Prevotellaceae; g__Prevotella; s__human_gut	0.802346
e47c1b13042423447960d210f0d842ea	d__Bacteria; p__Proteobacteria; c__Alphaproteobacteria; o__SAR11_clade; f__Clade_I; g__Clade_Ia	0.890104
f0707f31879a965b7ddb663c04db7692	d__Bacteria; p__Firmicutes; c__Clostridia; o__Lachnospirales; f__Lachnospiraceae; g__Tuzzerella; s__uncultured_bacterium	0.913
c5d3021d8e976cf36559614bedd5d732	d__Bacteria; p__Firmicutes; c__Clostridia; o__Oscillospirales; f__Oscillospiraceae; g__Colidextribacter; s__uncultured_bacterium	0.897961
2037889b392b8d587b743aa0a897ff5e	d__Bacteria; p__Firmicutes; c__Clostridia; o__Oscillospirales; f__Oscillospiraceae; g__Oscillibacter; s__uncultured_bacterium	0.950253
7e9b629358e445e675fe4e9bd234668e	d__Bacteria; p__Planctomycetota; c__Planctomycetes; o__Pirellulales; f__Pirellulaceae; g__Rhodopirellula	0.999998
4d8c8a0d9d95726ab3e2c9565a41babb	d__Bacteria; p__Proteobacteria; c__Alphaproteobacteria; o__Rhodobacterales; f__Rhodobacteraceae	1
c00bbc1c7753184022f00af337965c55	d__Bacteria; p__Bacteroidota; c__Bacteroidia; o__Chitinophagales; f__Saprospiraceae; g__Lewinella	0.999309
414d25e540668c1f3c84f417489197da	d__Bacteria; p__Bacteroidota; c__Bacteroidia; o__Flavobacteriales; f__Cryomorphaceae; g__uncultured; s__uncultured_organism	0.974378
2b2a175f73b00cdb81c307eb90ccf357	d__Bacteria; p__Proteobacteria; c__Gammaproteobacteria; o__Burkholderiales; f__Comamonadaceae; g__Hydrogenophaga; s__uncultured_bacterium	0.953839
28c3bf7fb1be06e765b7abdc66000829	d__Bacteria; p__Bacteroidota; c__Bacteroidia; o__Bacteroidales; f__Prevotellaceae; g__Alloprevotella	1
e5936f9153878e1fe6e52283aaa88c6d	d__Bacteria; p__Actinobacteriota; c__Actinobacteria; o__Bifidobacteriales; f__Bifidobacteriaceae; g__Bifidobacterium; s__Bifidobacterium_animalis	0.815858
4b61fd0cae6a4948e9ebd1e5b8cfe26b	d__Bacteria; p__Gemmatimonadota; c__AKAU4049; o__AKAU4049; f__AKAU4049; g__AKAU4049; s__uncultured_soil	0.983128
0e1da621de905443471e7cf77e47cb49	d__Bacteria; p__Actinobacteriota; c__Actinobacteria; o__Propionibacteriales; f__Propionibacteriaceae; g__Propionicimonas; s__metagenome	0.979511
5c30b791c939fb34a34a6e7972d91571	d__Bacteria; p__Firmicutes; c__Clostridia; o__Lachnospirales; f__Lachnospiraceae	0.999996
9e55bd0c112c7a000168549e84084033	d__Bacteria; p__Proteobacteria; c__Alphaproteobacteria; o__Azospirillales; f__Azospirillaceae; g__Azospirillum	1
c453f21995d66df1e14bcfef193ec8ff	d__Bacteria; p__Firmicutes; c__Clostridia; o__Clostridia_UCG-014; f__Clostridia_UCG-014; g__Clostridia_UCG-014; s__unidentified	0.950116
2f8e9a512dd912b3743b99a4a5a6ad68	d__Bacteria; p__Proteobacteria; c__Gammaproteobacteria; o__Pseudomonadales; f__Nitrincolaceae; g__Marinobacterium; s__bacterium_WHC3-3	0.986824
a0dfe68abcdbddf81f326c4df38655a4	d__Bacteria; p__Firmicutes; c__Clostridia; o__Lachnospirales; f__Lachnospiraceae	0.999997
bb1c0e3b88d0be02dcd4cb4dde3a7ac4	d__Bacteria; p__Bacteroidota; c__Bacteroidia; o__Bacteroidales; f__Bacteroidaceae; g__Bacteroides; s__Bacteroides_fragilis	0.996384
c5b7bd06d48769d3924e4a3299ed05e9	d__Bacteria; p__Firmicutes; c__Clostridia; o__Lachnospirales; f__Lachnospiraceae; g__[Eubacterium]_xylanophilum_group; s__uncultured_bacterium	0.999281
95c98bde54c757f63a17f32485229117	d__Bacteria; p__Proteobacteria; c__Alphaproteobacteria; o__Sphingomonadales; f__Sphingomonadaceae; g__Novosphingobium	0.998989
e65529ce8edb2b22233fe196e128abcf	d__Bacteria; p__Firmicutes; c__Clostridia; o__Lachnospirales; f__Lachnospiraceae; g__Blautia	0.99627
55b8f708d3561852ca20801e513b08a7	d__Bacteria; p__Bacteroidota; c__Bacteroidia; o__Bacteroidales; f__Prevotellaceae; g__Prevotellaceae_UCG-001; s__uncultured_bacterium	0.99447
a0063296ee6b20b62fe905363de95f6f	d__Bacteria; p__Bacteroidota; c__Bacteroidia; o__Bacteroidales; f__Muribaculaceae; g__Muribaculaceae	0.999947
c4009798e203f07d588535adebc69b9a	d__Bacteria; p__Firmicutes; c__Clostridia; o__Clostridia_vadinBB60_group; f__Clostridia_vadinBB60_group; g__Clostridia_vadinBB60_group; s__uncultured_bacterium	0.998157
22639aa5712c8a1b7c64e3ed997612cb	d__Bacteria; p__Actinobacteriota; c__Actinobacteria; o__Bifidobacteriales; f__Bifidobacteriaceae; g__Bifidobacterium	0.999992
ff03d061e765b88d7fa8882a74d4587f	d__Bacteria; p__Firmicutes; c__Clostridia; o__Clostridiales; f__Clostridiaceae; g__Proteiniclasticum	0.936702
50aaaeec95cf55baeb88dfdc448d1a09	d__Bacteria; p__Firmicutes; c__Clostridia; o__Lachnospirales; f__Lachnospiraceae; g__uncultured; s__bacterium_enrichment	0.985641
0dd9fb99d93d19540a7d3671b81550a8	d__Bacteria; p__Firmicutes; c__Clostridia; o__Lachnospirales; f__Lachnospiraceae; g__Lachnospiraceae_NK4A136_group; s__uncultured_bacterium	0.852352
e430311220f9fce6c9dda107140e92de	d__Bacteria; p__Firmicutes; c__Clostridia; o__Oscillospirales; f__Oscillospiraceae; g__uncultured	0.743529
4e993c047c2d00a7f5ba57bcb6733f07	d__Bacteria; p__Firmicutes; c__Bacilli; o__Erysipelotrichales; f__Erysipelotrichaceae; g__Holdemanella	1
2189f4080ae12f427aac1b9f415cc2c2	d__Bacteria; p__Firmicutes; c__Clostridia; o__Oscillospirales; f__Ruminococcaceae; g__Faecalibacterium	0.999977
9f5b6f79fb8ea1a16cd7d0052f0372ba	d__Bacteria; p__Firmicutes; c__Clostridia; o__Oscillospirales; f__Oscillospiraceae; g__uncultured	0.999315
976388f065242b75859b83813517368d	d__Bacteria; p__Fusobacteriota; c__Fusobacteriia; o__Fusobacteriales; f__Fusobacteriaceae; g__Fusobacterium; s__Fusobacterium_mortiferum	0.995843
8fab93796f626531f49f6804fc0a95e1	d__Bacteria; p__Firmicutes; c__Bacilli; o__Lactobacillales; f__Lactobacillaceae; g__Ligilactobacillus; s__Lactobacillus_ruminis	0.983487
25af6fee502c594ba6a3313a9b97e572	d__Bacteria; p__Firmicutes; c__Clostridia; o__Oscillospirales; f__[Eubacterium]_coprostanoligenes_group; g__[Eubacterium]_coprostanoligenes_group	0.999997
277dbd5b67fa1b3c02602de460defe1b	d__Bacteria; p__Spirochaetota; c__Spirochaetia; o__Spirochaetales; f__Spirochaetaceae; g__Treponema; s__uncultured_bacterium	0.995244
446707d498f3070c15b24aaf6e1b579b	d__Bacteria; p__Proteobacteria; c__Gammaproteobacteria; o__Pseudomonadales; f__Moraxellaceae; g__Acinetobacter; s__Acinetobacter_venetianus	0.845018
164365a3d5aef222b53ebb1b4cfa8745	d__Bacteria; p__Bacteroidota; c__Bacteroidia; o__Bacteroidales; f__Muribaculaceae; g__Muribaculaceae; s__uncultured_bacterium	0.996185
d26ad340f71d1e0cd6ebae58ae61da92	d__Bacteria; p__Firmicutes; c__Clostridia; o__Oscillospirales; f__Ruminococcaceae; g__uncultured; s__uncultured_organism	0.830377
68c4f6850434fb4e681e44214164da96	d__Bacteria; p__Bacteroidota; c__Bacteroidia; o__Bacteroidales; f__Bacteroidaceae; g__Bacteroides; s__Bacteroides_vulgatus	0.995693
9c4fb61ca1351a447e3a3be2d6a68b52	d__Bacteria; p__Firmicutes; c__Clostridia; o__Lachnospirales; f__Lachnospiraceae; g__Lachnotalea; s__uncultured_bacterium	0.994978
98e55e86bc57506afa9442b4893c834d	d__Bacteria; p__Firmicutes; c__Negativicutes; o__Acidaminococcales; f__Acidaminococcaceae; g__Phascolarctobacterium	1
8302230fee8b0e524dc372e6e97211e1	d__Bacteria; p__Firmicutes; c__Clostridia; o__Oscillospirales; f__Ruminococcaceae; g__Anaerotruncus; s__uncultured_organism	0.906882
5ad5f60194ea67b396342b9fbd6eb204	d__Bacteria; p__Actinobacteriota; c__RBG-16-55-12; o__RBG-16-55-12; f__RBG-16-55-12; g__RBG-16-55-12; s__uncultured_actinomycete	1
fff6369a2c1271348f1872db74b20f81	d__Bacteria; p__Firmicutes; c__Clostridia; o__Clostridia_UCG-014; f__Clostridia_UCG-014; g__Clostridia_UCG-014; s__uncultured_bacterium	0.957766
f520957e428f99f719cf8d01c1e9ebe9	d__Archaea; p__Crenarchaeota; c__Nitrososphaeria; o__Nitrosopumilales; f__Nitrosopumilaceae; g__Candidatus_Nitrosopumilus	0.996822
43fc85902de107c41972d39fe4d9854f	d__Bacteria; p__Firmicutes; c__Negativicutes; o__Acidaminococcales; f__Acidaminococcaceae; g__Phascolarctobacterium; s__uncultured_bacterium	0.713617
4f70c6239aa22e411a895defc4b21371	d__Bacteria; p__Bacteroidota; c__Bacteroidia; o__Bacteroidales; f__Tannerellaceae; g__Parabacteroides; s__uncultured_bacterium	0.999948
c150839b57c4ab5ed846615c91f5a818	d__Bacteria; p__Firmicutes; c__Clostridia; o__Peptostreptococcales-Tissierellales; f__Family_XI; g__Peptoniphilus; s__uncultured_organism	0.818644
046163eec502296962f7e7f316a4b7c8	d__Bacteria; p__Proteobacteria; c__Gammaproteobacteria; o__Pseudomonadales; f__Pseudomonadaceae; g__Pseudomonas	0.999861
28c255bd392dbb9e9abf29776114ab62	d__Bacteria; p__Proteobacteria; c__Gammaproteobacteria; o__Pseudomonadales; f__Pseudomonadaceae; g__Pseudomonas	0.999766
0f0ca32b2cbba65d422be3d2f15b951e	d__Bacteria; p__Bacteroidota; c__Bacteroidia; o__Flavobacteriales; f__Cryomorphaceae; g__uncultured; s__uncultured_bacterium	0.995648
9a1d68cacf2b072832facad9d99f329f	d__Bacteria; p__Firmicutes; c__Clostridia; o__Oscillospirales; f__Oscillospiraceae; g__Oscillibacter	0.738707
e55277d5ba8df6e69847034a9a582a77	d__Bacteria; p__Firmicutes; c__Clostridia; o__Clostridiales; f__Clostridiaceae; g__Clostridium_sensu_stricto_1	0.99997
b4ff43f587dd1c5f167ce32d39643d38	d__Bacteria; p__Proteobacteria; c__Gammaproteobacteria; o__Enterobacterales; f__Succinivibrionaceae; g__uncultured; s__uncultured_bacterium	0.999996
df6f8fe04502c33d03b88bc2bdca1c22	d__Bacteria; p__Proteobacteria; c__Alphaproteobacteria; o__Rhodobacterales; f__Rhodobacteraceae; g__Rhodobacter	0.982097
73acac66f60a225094e5631baf97cc82	d__Bacteria; p__Firmicutes; c__Bacilli; o__Lactobacillales; f__Streptococcaceae; g__Streptococcus	1
d93245fbd9fc789e564e15dcd3f643cd	d__Bacteria; p__Firmicutes; c__Clostridia; o__Lachnospirales; f__Lachnospiraceae; g__[Ruminococcus]_torques_group	0.998413
b4562cc066959118d9267c2d4750b7ee	d__Bacteria; p__Firmicutes; c__Clostridia; o__Lachnospirales; f__Lachnospiraceae; g__Lachnospiraceae_UCG-001; s__unidentified	0.995841
ae0d78c6ebf965f94f46ac01beffbf3f	d__Bacteria; p__Firmicutes; c__Clostridia; o__Christensenellales; f__Christensenellaceae; g__Christensenellaceae_R-7_group; s__uncultured_marine	0.999989
580c3da74386e03f4a316ef1a36ffd7b	d__Bacteria; p__Firmicutes; c__Clostridia; o__Lachnospirales; f__Lachnospiraceae	0.999999
599e90ca26c85c466c6903df39cd61d5	d__Bacteria; p__Bacteroidota; c__Bacteroidia; o__Bacteroidales; f__Rikenellaceae; g__Alistipes	1
d41f7289272cbd6f5a15cd10e2e46dca	d__Bacteria; p__Firmicutes; c__Clostridia; o__Lachnospirales; f__Lachnospiraceae; g__Lachnotalea; s__uncultured_bacterium	0.993887
478283d33bcb038fda1016fc6e3fcf01	d__Bacteria; p__Firmicutes; c__Clostridia; o__Lachnospirales; f__Lachnospiraceae; g__Lachnoclostridium; s__Dorea_sp.	0.802232
270f8e4384893890da1f2b3e38f70f09	d__Bacteria; p__Firmicutes; c__Clostridia; o__Lachnospirales; f__Lachnospiraceae; g__Roseburia	0.850497
38420447dc1c1b41457fcc67e27e5161	d__Bacteria; p__Bacteroidota; c__Bacteroidia; o__Bacteroidales; f__Prevotellaceae; g__Prevotellaceae_Ga6A1_group; s__uncultured_bacterium	1
06afb5c32352351eb72cfe85f69bf9b8	d__Bacteria; p__Proteobacteria; c__Gammaproteobacteria; o__Enterobacterales; f__Enterobacteriaceae; g__Enterobacter	0.797708
d0b99a67119066b412a5251fd254d31c	d__Bacteria; p__Firmicutes; c__Clostridia; o__Lachnospirales; f__Lachnospiraceae; g__Blautia	0.996554
6e3e7d69087e6e868caf14ecf0e14d2a	d__Bacteria; p__Firmicutes; c__Clostridia; o__Christensenellales; f__Christensenellaceae; g__Christensenellaceae_R-7_group; s__uncultured_prokaryote	0.933606
86fda1dab60d62c2faf6aea73ec35496	d__Bacteria; p__Proteobacteria; c__Alphaproteobacteria; o__Rhodobacterales; f__Rhodobacteraceae; g__HIMB11	0.896626
339ebfcae83d824540942abcc8ee5c1a	d__Bacteria; p__Firmicutes; c__Clostridia; o__Lachnospirales; f__Lachnospiraceae; g__Lachnospiraceae_NK4A136_group; s__uncultured_bacterium	0.954026
d1a24fd7f12ac5dd5f767a56cfdd46cd	d__Bacteria; p__Proteobacteria; c__Gammaproteobacteria; o__Pseudomonadales; f__Moraxellaceae; g__Acinetobacter	1
f3ce9066e7505e2d58423589720d594d	d__Bacteria; p__Firmicutes; c__Clostridia; o__Oscillospirales; f__Ruminococcaceae; g__Faecalibacterium	0.999983
8e87f46b490518f4ad2519c810015fc0	d__Bacteria; p__Bacteroidota; c__Bacteroidia; o__Bacteroidales; f__Bacteroidaceae; g__Bacteroides; s__Bacteroides_massiliensis	0.999795
d0c3f1879f050cd53331e7a03e7ad4d3	d__Bacteria; p__Proteobacteria; c__Gammaproteobacteria; o__Burkholderiales; f__Comamonadaceae; g__Curvibacter; s__Curvibacter_lanceolatus	0.777385
a000de5511355ad887ff4efddfde6383	d__Bacteria; p__Proteobacteria; c__Gammaproteobacteria; o__Pseudomonadales; f__SAR86_clade; g__SAR86_clade	1
ae9a61e5d988cd5e50f868f1f517e61e	d__Bacteria; p__Proteobacteria; c__Alphaproteobacteria; o__Parvibaculales; f__PS1_clade; g__PS1_clade; s__uncultured_Alphaproteobacteria	0.802877
ce59579ea7f81749ce8337dba42878a0	d__Bacteria; p__Firmicutes; c__Clostridia; o__Oscillospirales; f__Oscillospiraceae; g__uncultured; s__Clostridium_sp.	0.761749
e487c2dde34ce6139a7cd8e8988be42e	d__Bacteria; p__Firmicutes; c__Clostridia; o__Oscillospirales; f__Oscillospiraceae; g__Oscillibacter	0.999949
a06135e47b919b33110bcda878d7a422	d__Bacteria; p__Firmicutes; c__Clostridia; o__Lachnospirales; f__Lachnospiraceae; g__Anaerostipes	0.999984
0e7f85c38d06d00b140761998913120c	d__Bacteria; p__Firmicutes; c__Clostridia; o__Oscillospirales; f__Oscillospiraceae; g__UCG-002	0.999287
a91c9bbe70b74088b2e38d8551ebc4f4	d__Bacteria; p__Firmicutes; c__Clostridia; o__Lachnospirales; f__Lachnospiraceae; g__ASF356; s__uncultured_Clostridiales	0.715432
802dc70a0b92347a9cab2993c308f5c3	d__Bacteria; p__Firmicutes; c__Clostridia; o__Oscillospirales; f__Ruminococcaceae; g__Ruminococcus	0.99999
5ba9e679e692fcbf933c554317e03c5f	d__Bacteria; p__Campylobacterota; c__Campylobacteria; o__Campylobacterales; f__Helicobacteraceae; g__Helicobacter	1
3d62726dc8a7b9c7d722029fd0faacbe	d__Bacteria; p__Firmicutes; c__Clostridia; o__Christensenellales; f__Christensenellaceae; g__Christensenellaceae_R-7_group; s__metagenome	0.763859
b2665b4d4bfc9fdd15a63a74dedce83b	d__Bacteria; p__Firmicutes; c__Clostridia; o__Lachnospirales; f__Lachnospiraceae	0.999999
c004af16c0a4976e5a8fd7bdfe4e06db	d__Bacteria; p__Proteobacteria; c__Gammaproteobacteria; o__Burkholderiales; f__Oxalobacteraceae; g__Herbaspirillum; s__Herbaspirillum_sp.	0.759644
1bbde85510d178f71392200a419fd80a	d__Bacteria; p__Firmicutes; c__Clostridia; o__Lachnospirales; f__Lachnospiraceae; g__uncultured; s__metagenome	0.717289
4c0a0af6741c60891d9405193637d3f9	d__Bacteria; p__Firmicutes; c__Clostridia; o__Oscillospirales; f__Oscillospiraceae; g__Oscillibacter	0.999741
4bf1781c05be4d72073fe13ad2e2579f	d__Bacteria; p__Firmicutes; c__Clostridia; o__Clostridia_UCG-014; f__Clostridia_UCG-014; g__Clostridia_UCG-014; s__gut_metagenome	0.703002
e98df3ec27b584b410e82110100839b7	d__Bacteria; p__Firmicutes; c__Clostridia; o__Oscillospirales; f__Oscillospiraceae; g__UCG-002	0.999008
dceb0d143335f4b4a7fa93b27e7c5b21	d__Bacteria; p__Bacteroidota; c__Bacteroidia; o__Sphingobacteriales; f__NS11-12_marine_group; g__NS11-12_marine_group; s__unidentified_marine	0.902608
8d33cf99f7468fb3dbcc35258810dac9	d__Bacteria; p__Firmicutes; c__Clostridia; o__Lachnospirales; f__Lachnospiraceae; g__Fusicatenibacter	0.999142
3fda4268f3183fb2d3cbf13f94380b29	d__Bacteria; p__Proteobacteria; c__Gammaproteobacteria; o__Enterobacterales; f__Morganellaceae; g__Proteus	0.992951
f777dfcd299300563c58b24c1fed8e89	d__Bacteria; p__Firmicutes; c__Clostridia; o__Lachnospirales; f__Lachnospiraceae	1
ffb3e3a382fe11c30b2ebd000a6efdfb	d__Bacteria; p__Firmicutes; c__Clostridia; o__Lachnospirales; f__Lachnospiraceae; g__Agathobacter	0.959529
a852b1b8a371a70d8c1772a40b8408fa	d__Bacteria; p__Bacteroidota; c__Bacteroidia; o__Bacteroidales; f__Prevotellaceae; g__Prevotella_9	1
dc1afb41640ceea129ef225989509265	d__Bacteria; p__Actinobacteriota; c__Actinobacteria; o__Frankiales; f__Sporichthyaceae; g__hgcI_clade; s__Candidatus_Planktophila	0.81325
a9f44e2d282addeb74ea71a63742f1f7	d__Bacteria; p__Firmicutes; c__Bacilli; o__Lactobacillales; f__Streptococcaceae; g__Streptococcus	1
910f664e579fa14efae61b59c5ab536a	d__Bacteria; p__Actinobacteriota; c__Coriobacteriia; o__Coriobacteriales; f__Coriobacteriales_Incertae_Sedis; g__uncultured; s__uncultured_bacterium	0.999989
09e7ce59922efebb10218476ee387966	d__Bacteria; p__Firmicutes; c__Clostridia; o__Oscillospirales; f__UCG-010; g__UCG-010; s__uncultured_bacterium	0.777286
0e805099e38b1e39b4cf444c5ccc8ded	d__Bacteria; p__Firmicutes; c__Bacilli; o__Bacillales; f__Planococcaceae; g__Kurthia; s__uncultured_bacterium	0.719767
bcaabba344163f6223d510ddc31fe170	d__Bacteria; p__Bacteroidota; c__Bacteroidia; o__Bacteroidales; f__Prevotellaceae; g__Alloprevotella	1
5f657dbed567d6ea7ae93b61ef116fde	d__Bacteria; p__Firmicutes; c__Clostridia; o__Oscillospirales; f__Oscillospiraceae; g__uncultured; s__uncultured_bacterium	0.890265
52f97d2d221f1a20416bfe6dd18289dc	d__Bacteria; p__Actinobacteriota; c__Actinobacteria; o__Bifidobacteriales; f__Bifidobacteriaceae; g__Bifidobacterium; s__Bifidobacterium_pseudolongum	0.797459
19c300fde6f1479db10c5c66fd68efd2	d__Bacteria; p__Firmicutes; c__Clostridia; o__Oscillospirales; f__Oscillospiraceae; g__uncultured; s__uncultured_bacterium	0.886664
31752e5c094f61a91d3f235a11158545	d__Bacteria; p__Firmicutes; c__Clostridia; o__Lachnospirales; f__Lachnospiraceae; g__Agathobacter; s__uncultured_bacterium	0.77381
f1fdf96ec9180beddbcb9925b6ade1f1	d__Bacteria; p__Firmicutes; c__Clostridia; o__Lachnospirales; f__Lachnospiraceae; g__GCA-900066575; s__uncultured_bacterium	0.994986
f360864823d0421bacdc21de7e63d06d	d__Bacteria; p__Firmicutes; c__Clostridia; o__Lachnospirales; f__Lachnospiraceae; g__Lachnospiraceae_NK4A136_group	0.896706
ab65925d2f14374bb9fddf470a59b918	d__Bacteria; p__Firmicutes; c__Bacilli; o__Erysipelotrichales; f__Erysipelotrichaceae; g__Holdemanella; s__uncultured_bacterium	0.779731
db8fb16c6cf49eee1aa294436866ef69	d__Bacteria; p__Bacteroidota; c__Bacteroidia; o__Bacteroidales; f__Bacteroidaceae; g__Bacteroides; s__Bacteroides_plebeius	0.999983
8ef739b53485e7f01735b0b67575937d	d__Bacteria; p__Firmicutes; c__Clostridia; o__Lachnospirales; f__Lachnospiraceae; g__Anaerostipes	0.999999
4a71b45bdf8f21b4726fc10c7530ff35	d__Bacteria; p__Fusobacteriota; c__Fusobacteriia; o__Fusobacteriales; f__Fusobacteriaceae; g__Fusobacterium; s__Fusobacterium_mortiferum	0.980209
a470a70b9b9bf2a58c7c3378cfa045c7	d__Bacteria; p__Proteobacteria; c__Gammaproteobacteria; o__Methylococcales; f__Methylococcaceae; g__Methyloparacoccus; s__uncultured_bacterium	0.999182
f0eefea70bda6b9ee624980206723aff	d__Bacteria; p__Firmicutes; c__Clostridia; o__Oscillospirales; f__Ruminococcaceae; g__Faecalibacterium	0.999981
13f6eecdfe805718d195b96dfb3a3e2b	d__Bacteria; p__Bacteroidota; c__Bacteroidia; o__Bacteroidales; f__Marinifilaceae; g__Butyricimonas	1
c12283118229c05a7c2bb0ed02ee38d2	d__Bacteria; p__Firmicutes; c__Bacilli; o__Erysipelotrichales; f__Erysipelotrichaceae; g__Dubosiella; s__uncultured_bacterium	0.998932
944beb98ec1d1cfcfcbe89a74a597b6d	d__Bacteria; p__Firmicutes; c__Bacilli; o__Bacillales; f__Bacillaceae; g__Bacillus	0.967925
c1b2800afab8bb2e53999f1be0c813b0	d__Bacteria; p__Firmicutes; c__Clostridia; o__Oscillospirales; f__Butyricicoccaceae; g__UCG-009; s__uncultured_bacterium	0.999943
a5f6cb7a4ac7eb11334f78d167f33acd	d__Bacteria; p__Firmicutes; c__Clostridia; o__Clostridia_UCG-014; f__Clostridia_UCG-014; g__Clostridia_UCG-014; s__gut_metagenome	0.997782
b0024f4a0b7b38ef28b8d2560f7d2a61	d__Bacteria; p__Firmicutes; c__Clostridia; o__Lachnospirales; f__Lachnospiraceae; g__[Eubacterium]_ventriosum_group	0.999986
fbf60a3c4454aa9de8e64561fccc5345	d__Bacteria; p__Proteobacteria; c__Gammaproteobacteria; o__Enterobacterales; f__Alteromonadaceae; g__Glaciecola; s__uncultured_bacterium	0.761686
e59584ab42311d06944209d2ffe910c8	d__Bacteria; p__Actinobacteriota; c__Coriobacteriia; o__Coriobacteriales; f__Atopobiaceae; g__Libanicoccus; s__uncultured_bacterium	0.979838
cf49c282b16daec0b2989cc309931612	d__Bacteria; p__Firmicutes; c__Clostridia; o__Lachnospirales; f__Lachnospiraceae	0.999977
f36f9217f3f6a1815aa4052113076e4c	d__Bacteria; p__Firmicutes; c__Clostridia; o__Oscillospirales; f__Ruminococcaceae; g__uncultured; s__uncultured_organism	0.987982
893dc7f848ec0c4c536f235323435503	d__Bacteria; p__Proteobacteria; c__Alphaproteobacteria; o__Rhodobacterales; f__Rhodobacteraceae	1
a29180fa020e063223ac64e0987d3b4b	d__Bacteria; p__Firmicutes; c__Clostridia; o__Oscillospirales; f__Ruminococcaceae; g__Faecalibacterium	0.99999
138761c9bef8eb4ad7b5f5be13ef9eb9	d__Bacteria; p__Firmicutes; c__Clostridia; o__Lachnospirales; f__Lachnospiraceae; g__[Ruminococcus]_torques_group	0.997598
5057a4ac696fb219c8a674271051ee21	d__Bacteria; p__Firmicutes; c__Clostridia; o__Oscillospirales; f__Oscillospiraceae; g__uncultured; s__uncultured_bacterium	0.962787
5e702118f8d86aa6509a3c0263b36507	d__Bacteria; p__Chloroflexi; c__Anaerolineae; o__Anaerolineales; f__Anaerolineaceae; g__uncultured; s__toluene-degrading_methanogenic	0.72621
b694d27ec0b603829a79ef59d15fdd20	d__Bacteria; p__Actinobacteriota; c__Actinobacteria; o__Micrococcales; f__Intrasporangiaceae; g__uncultured; s__uncultured_bacterium	0.727544
7744ea11c99ec0bd152219e55217961c	d__Bacteria; p__Firmicutes; c__Bacilli; o__Bacillales; f__Planococcaceae; g__Sporosarcina	0.996954
31d7ca8d8dce0fafd9cf1108f0ae40ee	d__Bacteria; p__Firmicutes; c__Clostridia; o__Lachnospirales; f__Lachnospiraceae; g__Lachnospiraceae_NK4A136_group; s__uncultured_bacterium	0.929968
64eba22d6bce41ee6b949c8f9448eb5f	d__Bacteria; p__Bacteroidota; c__Bacteroidia; o__Bacteroidales; f__Prevotellaceae; g__Alloprevotella; s__uncultured_Alloprevotella	0.803535
2a6a1a22f003c1c6f2754c31fdb005b2	d__Bacteria; p__Firmicutes; c__Clostridia; o__Oscillospirales; f__Ruminococcaceae; g__Incertae_Sedis; s__Clostridium_sp.	0.712352
84f716639ba268a16fc6b6ca6d1dc242	d__Bacteria; p__Firmicutes; c__Clostridia; o__Oscillospirales; f__Ruminococcaceae; g__Ruminococcus	0.999962
47706650dcd4e67a16cee31244cb8aa9	d__Bacteria; p__Firmicutes; c__Clostridia; o__Lachnospirales; f__Lachnospiraceae	1
416a72440af7bdf1ba9409cd69a45538	d__Bacteria; p__Firmicutes; c__Clostridia; o__Clostridia_UCG-014; f__Clostridia_UCG-014; g__Clostridia_UCG-014	1
a00ff0a18066954369398d58daf55c65	d__Bacteria; p__Firmicutes; c__Clostridia; o__Oscillospirales; f__Oscillospiraceae; g__Intestinimonas; s__Intestinimonas_butyriciproducens	0.979501
5fe09c5b7ec140779d6e1c048dcea2e1	d__Bacteria; p__Bacteroidota; c__Rhodothermia; o__Balneolales; f__Balneolaceae; g__Balneola; s__uncultured_bacterium	0.887417
74285649e55f5c88cbac2add9435de29	d__Bacteria; p__Firmicutes; c__Clostridia; o__Lachnospirales; f__Lachnospiraceae; g__Roseburia	0.939129
bba98b922b6b64c916cdcc55be13c26e	d__Bacteria; p__Firmicutes; c__Clostridia; o__Oscillospirales; f__Ruminococcaceae; g__Faecalibacterium	0.999993
f2b747f27f5742fc05c423c3a2381395	d__Bacteria; p__Firmicutes; c__Negativicutes; o__Veillonellales-Selenomonadales; f__Veillonellaceae; g__Megasphaera; s__Megasphaera_elsdenii	0.851973
36826e948be988b6e7ddfa209d8e0b26	d__Bacteria; p__Firmicutes; c__Clostridia; o__Clostridiales; f__Clostridiaceae; g__Clostridium_sensu_stricto_8; s__uncultured_bacterium	0.936615
9e4e66adf1594cad4d587c723955ce6f	d__Bacteria; p__Firmicutes; c__Clostridia; o__Clostridiales; f__Clostridiaceae; g__Clostridium_sensu_stricto_1	0.999971
9bec0e9474a2ebf51da5a9ca1dd3319b	d__Bacteria; p__Firmicutes; c__Clostridia; o__Oscillospirales; f__UCG-010; g__UCG-010; s__uncultured_bacterium	0.899387
c937fd736d7e6210f52b259f4833aacb	d__Bacteria; p__Firmicutes; c__Clostridia; o__Oscillospirales; f__Ruminococcaceae; g__Negativibacillus; s__uncultured_bacterium	0.782977
74e55bfa7bd678e2c65b20aee1e12c78	d__Bacteria; p__Firmicutes; c__Bacilli; o__Erysipelotrichales; f__Erysipelatoclostridiaceae; g__Catenibacterium; s__uncultured_bacterium	0.945407
a37642e2a1c6505287eaa735f3b77db0	d__Bacteria; p__Bacteroidota; c__Bacteroidia; o__Bacteroidales; f__Prevotellaceae; g__Prevotella; s__uncultured_organism	0.869861
59f2aaacdfb5b926261ab1b7ff2b4a94	d__Bacteria; p__Bacteroidota; c__Bacteroidia; o__Bacteroidales; f__Bacteroidaceae; g__Bacteroides	1
0e527893241f9b6b04f8d79fa7508ea4	d__Bacteria; p__Actinobacteriota; c__Acidimicrobiia; o__Actinomarinales; f__Actinomarinaceae; g__Candidatus_Actinomarina; s__uncultured_marine	0.834888
68de930c9d90a24cbed61877c525ad1f	d__Bacteria; p__Firmicutes; c__Clostridia; o__Oscillospirales; f__Oscillospiraceae; g__UCG-002; s__uncultured_rumen	0.844776
8a205ee0a6075685ae573eff34c7bad6	d__Bacteria; p__Firmicutes; c__Clostridia; o__Oscillospirales; f__[Eubacterium]_coprostanoligenes_group; g__[Eubacterium]_coprostanoligenes_group; s__uncultured_organism	0.825234
e7243b6cd7f9a9842b787e1ff86e0439	d__Bacteria; p__Firmicutes; c__Clostridia; o__Lachnospirales; f__Lachnospiraceae; g__Lachnospiraceae_UCG-009	0.710115
dc3a0674e39c5ae699ce535095267301	d__Bacteria; p__Firmicutes; c__Clostridia; o__Lachnospirales; f__Lachnospiraceae; g__GCA-900066575; s__uncultured_bacterium	0.927261
16b3447f96f7f9dea2a66cfe100a6f0a	d__Bacteria; p__Firmicutes; c__Clostridia; o__Clostridiales; f__Clostridiaceae; g__Clostridium_sensu_stricto_1; s__metagenome	0.766433
d5ad10647b257a3ce9c20154207fff50	d__Bacteria; p__Bacteroidota; c__Bacteroidia; o__Bacteroidales; f__Tannerellaceae; g__Parabacteroides; s__Parabacteroides_distasonis	0.923061
71bbcff764bf923cc70f5b25b9fb2a62	d__Bacteria; p__Proteobacteria; c__Gammaproteobacteria; o__Xanthomonadales; f__Rhodanobacteraceae; g__Ahniella; s__uncultured_bacterium	0.999571
836121761504ef0300853182b0511603	d__Bacteria; p__Firmicutes; c__Clostridia; o__Lachnospirales; f__Lachnospiraceae; g__Blautia	0.998487
0dc9e1076ffa930112b21789b1e7c11a	d__Bacteria; p__Proteobacteria; c__Gammaproteobacteria; o__Burkholderiales; f__Rhodocyclaceae	0.99994
5c32d3103fee941d12e42744513dd732	d__Bacteria; p__Firmicutes; c__Clostridia; o__Lachnospirales; f__Lachnospiraceae; g__Lachnospiraceae_UCG-001	0.73259
b09efbe079678fcd8e98528038da1db7	d__Bacteria; p__Cyanobacteria; c__Vampirivibrionia; o__Gastranaerophilales; f__Gastranaerophilales; g__Gastranaerophilales; s__uncultured_bacterium	0.934468
3dbaa0232466b35d8cb3ae42f28d1763	d__Bacteria; p__Firmicutes; c__Clostridia; o__Lachnospirales; f__Lachnospiraceae; g__Roseburia	0.958782
f8477fed374934f724e0ad9ea845bbe6	d__Bacteria; p__Proteobacteria; c__Gammaproteobacteria; o__Enterobacterales; f__Enterobacteriaceae; g__Citrobacter	0.844481
b9fae6308855948ff802b1f72238d07a	d__Bacteria; p__Actinobacteriota; c__Coriobacteriia; o__Coriobacteriales; f__Atopobiaceae; g__uncultured; s__uncultured_bacterium	1
67b50b5a7968220f544f549ce3295614	d__Bacteria; p__Firmicutes; c__Clostridia; o__Lachnospirales; f__Lachnospiraceae; g__GCA-900066575; s__uncultured_bacterium	0.997917
efa9c22ef43692c39a1af10b4b1e2c99	d__Bacteria; p__Firmicutes; c__Clostridia; o__Lachnospirales; f__Lachnospiraceae	0.99999
8b680d2a844c88d070b5b8cabfe7de77	d__Bacteria; p__Firmicutes; c__Clostridia; o__Oscillospirales; f__Oscillospiraceae; g__UCG-003; s__uncultured_organism	0.922928
543da44da370f1ccd33d74e82382f1f7	d__Bacteria; p__Firmicutes; c__Clostridia; o__Clostridiales; f__Clostridiaceae; g__Clostridium_sensu_stricto_1; s__Clostridium_butyricum	0.9654
8a60b9c1eb0833d4f3d2a959f94d6eb7	d__Bacteria; p__Bacteroidota; c__Bacteroidia; o__Bacteroidales; f__Prevotellaceae; g__Prevotella_7	0.998513
78a4fd10b2bd1a4d889df80c22794826	d__Bacteria; p__Firmicutes; c__Clostridia; o__Lachnospirales; f__Lachnospiraceae; g__[Ruminococcus]_gauvreauii_group	0.990144
5f69ec287b51a2a29adc0dafa76c6aa5	d__Bacteria; p__Actinobacteriota; c__Actinobacteria; o__Actinomycetales; f__Actinomycetaceae; g__Actinomyces; s__Schaalia_odontolytica	0.985472
27e9f75509579bb207fa6eb5b56a6dee	d__Bacteria; p__Actinobacteriota; c__Acidimicrobiia; o__Actinomarinales; f__Actinomarinaceae; g__Candidatus_Actinomarina	1
931fbf4a5e316edb5cd2852016a58710	d__Bacteria; p__Firmicutes; c__Clostridia; o__Lachnospirales; f__Lachnospiraceae; g__[Eubacterium]_hallii_group	1
6dd00b3ed8bffb04aa6617e3b417af78	d__Bacteria; p__Firmicutes; c__Bacilli; o__Bacillales; f__Bacillaceae; g__Calditerricola	1
e8c12a82df80cdf7115e2bca286b7691	d__Bacteria; p__Bacteroidota; c__Bacteroidia; o__Sphingobacteriales; f__env.OPS_17; g__env.OPS_17	1
a7cf0c8bd6c1636261609b4a517e5ba3	d__Bacteria; p__Proteobacteria; c__Alphaproteobacteria; o__Rhodobacterales; f__Rhodobacteraceae; g__uncultured; s__Rhodobacter_sp.	0.844385
80f2c4bc064593403259a51613e7ce96	d__Bacteria; p__Firmicutes; c__Clostridia; o__Clostridia_UCG-014; f__Clostridia_UCG-014; g__Clostridia_UCG-014	1
c881fee5d2b97b8f002236258db98368	d__Bacteria; p__Firmicutes; c__Clostridia; o__Clostridia_UCG-014; f__Clostridia_UCG-014; g__Clostridia_UCG-014; s__gut_metagenome	0.859336
b48d8a0e334ac5c4773d82e759f33bb9	d__Bacteria; p__Firmicutes; c__Clostridia; o__Lachnospirales; f__Lachnospiraceae; g__Anaerosporobacter	0.861606
e935bd3c3dd4c94fc63f695eb83a0758	d__Bacteria; p__Firmicutes; c__Clostridia; o__Monoglobales; f__Monoglobaceae; g__Monoglobus; s__uncultured_bacterium	0.998638
afd4d0ba1eab92f066ae3818aac31f61	d__Bacteria; p__Firmicutes; c__Clostridia; o__Clostridiales; f__Clostridiaceae; g__Clostridium_sensu_stricto_1	0.99878
f109eb2599a75dbe164e59d8a6809459	d__Bacteria; p__Bacteroidota; c__Bacteroidia; o__Bacteroidales; f__Prevotellaceae; g__Prevotella_9	0.996469
63c0ddf00dc5b5bf0296d0a11e251eed	d__Bacteria; p__Bacteroidota; c__Bacteroidia; o__Bacteroidales; f__Bacteroidaceae; g__Bacteroides	1
d61b409c4eb4392557a45cb0263ff1e3	d__Bacteria; p__Proteobacteria; c__Gammaproteobacteria; o__Pseudomonadales; f__SAR86_clade; g__SAR86_clade; s__bacterium_WHC4-9	0.788307
0e558abf524d8fc0f09a8049a416bd18	d__Bacteria; p__Actinobacteriota; c__Acidimicrobiia; o__Actinomarinales; f__Actinomarinaceae; g__Candidatus_Actinomarina	1
5200a2a88abe733163d3594c62006830	d__Bacteria; p__Firmicutes; c__Clostridia; o__Lachnospirales; f__Lachnospiraceae	0.999995
ec13e5d72ccd84893ef99e6d4f08ac75	d__Bacteria; p__Bacteroidota; c__Bacteroidia; o__Bacteroidales; f__Prevotellaceae; g__Prevotella; s__Prevotella_stercorea	0.863013
4be56db62dd3e651cb86f3b9f7b7485a	d__Bacteria; p__Firmicutes; c__Clostridia; o__Lachnospirales; f__Lachnospiraceae; g__[Eubacterium]_hallii_group	1
ef9fe0fcba6bdb066efd1809e3b0acea	d__Bacteria; p__Firmicutes; c__Clostridia; o__Oscillospirales; f__Ruminococcaceae; g__[Eubacterium]_siraeum_group; s__uncultured_bacterium	0.999421
dc0f00da4d3503707ee5f0e3f0c190fb	d__Bacteria; p__Actinobacteriota; c__Actinobacteria; o__Micrococcales; f__Microbacteriaceae; g__Rhodoluna; s__uncultured_bacterium	0.711244
acc173ce2eb0295837e8f42a8431ae7e	d__Bacteria; p__Firmicutes; c__Clostridia; o__Lachnospirales; f__Lachnospiraceae; g__[Eubacterium]_xylanophilum_group	0.97297
3edc8b4aaa3dfa2e6c4524e8771d1187	d__Bacteria; p__Firmicutes; c__Clostridia; o__Lachnospirales; f__Lachnospiraceae; g__Lachnoclostridium; s__[Clostridium]_scindens	0.988527
50a360c378bcbbcd1239812cf25e2448	d__Bacteria; p__Proteobacteria; c__Gammaproteobacteria; o__Pseudomonadales; f__Halieaceae; g__OM60(NOR5)_clade	0.998813
5d51985371979dc3f5178da595c562c6	d__Bacteria; p__Proteobacteria; c__Gammaproteobacteria; o__Enterobacterales; f__Vibrionaceae; g__Vibrio	0.999925
1c81c52cebff8f5778b07645e6e2f73d	d__Bacteria; p__Bacteroidota; c__Bacteroidia; o__Bacteroidales; f__Bacteroidaceae; g__Bacteroides; s__uncultured_Bacteroidaceae	0.845111
b5ca2aca2a26a09a45f9a7e3c8860ba6	d__Bacteria; p__Firmicutes; c__Clostridia; o__Lachnospirales; f__Lachnospiraceae; g__uncultured	0.758452
a4430cb42ba04232cc44b8a8bbb152b3	d__Bacteria; p__Bacteroidota; c__Bacteroidia; o__Bacteroidales; f__Bacteroidaceae; g__Bacteroides	1
34bc354ce9f0bb43ed198c061c424836	d__Bacteria; p__Proteobacteria; c__Alphaproteobacteria; o__Rhizobiales; f__Rhizobiaceae; g__Allorhizobium-Neorhizobium-Pararhizobium-Rhizobium	0.968974
b815668a1e362dc6a897d2895c351449	d__Bacteria; p__Proteobacteria; c__Gammaproteobacteria; o__Pseudomonadales; f__Moraxellaceae; g__Acinetobacter	1
c887147e3eaf62e26d0ef08d24ae29e8	d__Bacteria; p__Firmicutes; c__Clostridia; o__Lachnospirales; f__Lachnospiraceae; g__Lachnospiraceae_NK4A136_group	0.991136
c1a4fea3444036aa87679d9e5f31712a	d__Bacteria; p__Bacteroidota; c__Bacteroidia; o__Bacteroidales; f__Bacteroidetes_vadinHA17; g__Bacteroidetes_vadinHA17	0.999564
c565a3538c24875b4b73665b5858acbc	d__Bacteria; p__Firmicutes; c__Clostridia; o__Oscillospirales; f__Oscillospiraceae	0.999952
5b04b684265a6ee5ce7243d3c88986a0	d__Bacteria; p__Firmicutes; c__Clostridia; o__Lachnospirales; f__Lachnospiraceae; g__Coprococcus	0.999953
902ec3129942c907a29c695d6265baef	d__Bacteria; p__Firmicutes; c__Clostridia; o__Lachnospirales; f__Lachnospiraceae; g__Lachnospiraceae_FCS020_group; s__metagenome	0.993063
e65d55915131f7d343c289c4ea2cde7e	d__Bacteria; p__Firmicutes; c__Clostridia; o__Oscillospirales; f__Ruminococcaceae; g__uncultured; s__uncultured_bacterium	0.98186
2da817b778745c91b0ae7347af3d9ec3	d__Bacteria; p__Firmicutes; c__Clostridia; o__Lachnospirales; f__Lachnospiraceae; g__Blautia	0.997762
e810df0e54113fdc8b81888bf0a1606c	d__Bacteria; p__Firmicutes; c__Clostridia; o__Clostridiales; f__Clostridiaceae; g__Clostridium_sensu_stricto_1; s__Clostridium_perfringens	0.988288
303f247009aaeac6176bb9096b63c38f	d__Bacteria; p__Bacteroidota; c__Bacteroidia; o__Flavobacteriales; f__Flavobacteriaceae; g__NS5_marine_group	1
9bba9c61d80cdd2edfa4dc1a71cdef81	d__Bacteria; p__Proteobacteria; c__Alphaproteobacteria; o__Sphingomonadales; f__Sphingomonadaceae; g__Altererythrobacter	0.713533
0aa67f54e102c349cf6a453b84b689df	d__Bacteria; p__Proteobacteria; c__Gammaproteobacteria; o__Burkholderiales; f__Sutterellaceae; g__Sutterella; s__Sutterella_stercoricanis	0.92508
8d4e62cf123aeaf04f2c1e671b1a2f60	d__Bacteria; p__Firmicutes; c__Clostridia; o__Peptostreptococcales-Tissierellales; f__Sedimentibacteraceae; g__Sedimentibacter	1
3c369f8e5ccfcaacf4cd78dd1d507467	d__Bacteria; p__Actinobacteriota; c__Actinobacteria; o__Frankiales; f__Sporichthyaceae; g__Sporichthyaceae; s__metagenome	0.745462
afab1462b4f3b15ed878a51b6bb3cdfe	d__Bacteria; p__Bacteroidota; c__Bacteroidia; o__Bacteroidales; f__Muribaculaceae; g__Muribaculaceae; s__uncultured_bacterium	0.999702
173448068475068cce365eceb7764261	d__Bacteria; p__Bacteroidota; c__Bacteroidia; o__Bacteroidales; f__Prevotellaceae; g__Prevotella; s__uncultured_bacterium	0.955541
86f9e6b1bdafd4b533493073647b3d23	d__Bacteria; p__Proteobacteria; c__Gammaproteobacteria; o__Enterobacterales; f__Aeromonadaceae; g__Aeromonas; s__Aeromonas_sp.	0.802001
dbfc3d6a441aa75d483bdaf29c43ecf9	d__Bacteria; p__Firmicutes; c__Clostridia; o__Oscillospirales; f__Oscillospiraceae; g__UCG-005	0.942254
e60e739c65ec6b3e07c84ef54c523715	d__Bacteria; p__Firmicutes; c__Clostridia; o__Oscillospirales; f__Ruminococcaceae; g__uncultured; s__uncultured_bacterium	0.736215
e88fbfc77fa565546d3abfc6f4cc2a5c	d__Bacteria; p__Bacteroidota; c__Bacteroidia; o__Bacteroidales; f__Bacteroidaceae; g__Bacteroides; s__uncultured_bacterium	0.932275
3703997affbc60c9a72db0dc7434db08	d__Bacteria; p__Firmicutes; c__Clostridia; o__Christensenellales; f__Christensenellaceae; g__Christensenellaceae_R-7_group; s__metagenome	0.768537
a0a1374ae018983a7f0c5f9d8de40638	d__Bacteria; p__Proteobacteria; c__Gammaproteobacteria; o__Enterobacterales; f__Enterobacteriaceae; g__Citrobacter	0.780837
de7ef0e0418432c64eca3732c6bae25c	d__Bacteria; p__Proteobacteria; c__Gammaproteobacteria; o__Xanthomonadales; f__Xanthomonadaceae; g__Stenotrophomonas	0.999999
fe5bdc6916c7295b5b8aa913ed75e661	d__Archaea; p__Halobacterota; c__Methanosarcinia; o__Methanosarciniales; f__Methanosaetaceae; g__Methanosaeta	1
173527bcd5db964b5ff1661a3f278293	d__Bacteria; p__Bacteroidota; c__Bacteroidia; o__Bacteroidales; f__Prevotellaceae; g__uncultured; s__metagenome	0.965024
d80f1f4d417b40954b7073a3b8384dcf	d__Bacteria; p__Firmicutes; c__Clostridia; o__Lachnospirales; f__Lachnospiraceae; g__Lachnospiraceae_UCG-001	0.810125
4efce3e632a8d3a833b218ec891bba4f	d__Bacteria; p__Bacteroidota; c__Bacteroidia; o__Bacteroidales; f__Bacteroidaceae; g__Bacteroides; s__Bacteroides_fragilis	0.994956
71da25a28057d975a854c0e555b78339	d__Bacteria; p__Firmicutes; c__Clostridia; o__Clostridiales; f__Clostridiaceae; g__Clostridium_sensu_stricto_10; s__uncultured_bacterium	0.996722
27de6d9b5632fe7dd5d4adfa5646b410	d__Bacteria; p__Bacteroidota; c__Bacteroidia; o__Bacteroidales; f__Bacteroidaceae; g__Bacteroides	1
46730084dd9195c7eb22586912673fb8	d__Bacteria; p__Firmicutes; c__Clostridia; o__Lachnospirales; f__Lachnospiraceae; g__[Eubacterium]_ruminantium_group; s__uncultured_bacterium	0.795069
45766071ebd0cf92e4bf5be28f16f4c4	d__Bacteria; p__Proteobacteria; c__Alphaproteobacteria; o__Rhodobacterales; f__Rhodobacteraceae	1
57deb1fd95ff1c654c3e38c3b429bc52	d__Bacteria; p__Firmicutes; c__Clostridia; o__Lachnospirales; f__Lachnospiraceae; g__Blautia	0.997875
8d3ce86924a7e5dd5fca3090c3b0475a	d__Bacteria; p__Bacteroidota; c__Bacteroidia; o__Bacteroidales; f__Prevotellaceae; g__Prevotellaceae_NK3B31_group; s__uncultured_organism	0.954575
c722e5b0d650e6d9ab4f9d8cfbb5bffc	d__Bacteria; p__Firmicutes; c__Clostridia; o__Lachnospirales; f__Lachnospiraceae; g__Lachnospiraceae_UCG-001	0.761962
08dba6811492386560788098fd6d2606	d__Bacteria; p__Firmicutes; c__Clostridia; o__Oscillospirales; f__Oscillospiraceae	0.999999
b51af1f6ecc0933096dcd8cb6a88333d	d__Bacteria; p__Bacteroidota; c__Bacteroidia; o__Bacteroidales; f__Bacteroidaceae; g__Bacteroides	1
ed05cb8f14a720c40df6655e34a85c7c	d__Bacteria; p__Bacteroidota; c__Bacteroidia; o__Bacteroidales; f__Prevotellaceae; g__Alloprevotella; s__uncultured_Bacteroidetes	0.999586
69953f6eb8f96acd5ec82ae2dcc8309b	d__Bacteria; p__Proteobacteria; c__Gammaproteobacteria; o__Enterobacterales; f__Pasteurellaceae; g__Haemophilus	0.994929
f609fd8357edf90339571aa07feb71c4	d__Bacteria; p__Marinimicrobia_(SAR406_clade); c__Marinimicrobia_(SAR406_clade); o__Marinimicrobia_(SAR406_clade); f__Marinimicrobia_(SAR406_clade); g__Marinimicrobia_(SAR406_clade); s__marine_metagenome	0.994704
117959e7685b510e67d2f3b8a4ada445	d__Bacteria; p__Proteobacteria; c__Gammaproteobacteria; o__Pseudomonadales; f__Porticoccaceae; g__SAR92_clade	1
c53a6d713cd4bfa062f6e0bdb5e8e2c9	d__Bacteria; p__Bacteroidota; c__Bacteroidia; o__Flavobacteriales; f__Cryomorphaceae; g__uncultured	1
a2808cba5384df48cf4b8fb582b04ea8	d__Bacteria; p__Bacteroidota; c__Bacteroidia; o__Bacteroidales; f__Prevotellaceae; g__Prevotella; s__uncultured_organism	0.728371
99e175b4eb82d5b6d72bd38ac6b41703	d__Bacteria; p__Firmicutes; c__Clostridia; o__Oscillospirales; f__Ruminococcaceae; g__Faecalibacterium	0.999937
4fa09adbe52ed9304746dbe6182886fe	d__Bacteria; p__Firmicutes; c__Clostridia; o__Lachnospirales; f__Lachnospiraceae; g__Lachnospiraceae_NK4A136_group	0.829632
f32a4ad1002748d85f836ebc73f64bac	d__Bacteria; p__Firmicutes; c__Clostridia; o__Lachnospirales; f__Lachnospiraceae; g__[Eubacterium]_eligens_group	0.999368
226066145cb563bf7234ec2d4919ce7a	d__Bacteria; p__Bacteroidota; c__Bacteroidia; o__Bacteroidales; f__Marinifilaceae; g__Odoribacter	1
fb102a9b56c43043d2c47a67c824a524	d__Bacteria; p__Proteobacteria; c__Alphaproteobacteria; o__Rhodospirillales; f__uncultured; g__uncultured	1
ede6ae5f14b6e8033bd48a3a6c1efa58	d__Bacteria; p__Firmicutes; c__Clostridia; o__Christensenellales; f__Christensenellaceae; g__Christensenellaceae_R-7_group	0.998107
2d26ac2f717984c178eab12db813aa85	d__Bacteria; p__Firmicutes; c__Bacilli; o__Erysipelotrichales; f__Erysipelatoclostridiaceae; g__UCG-004; s__uncultured_bacterium	0.999501
c2ed4a813ac65242ad3ccd935a0d4768	d__Bacteria; p__Firmicutes; c__Clostridia; o__Clostridiales; f__Clostridiaceae; g__Clostridium_sensu_stricto_1	0.999856
9683a187f6d4c74bc8a8a87fb7f0ede5	d__Bacteria; p__Firmicutes; c__Clostridia; o__Lachnospirales; f__Lachnospiraceae; g__Blautia	0.998862
06829f5e790e25bc00feb04723401279	d__Bacteria; p__Firmicutes; c__Clostridia; o__Oscillospirales; f__Oscillospiraceae; g__uncultured	0.998981
986170e5f4e93f54ec3cb8b414a0f80b	d__Bacteria; p__Firmicutes; c__Clostridia; o__Lachnospirales; f__Lachnospiraceae; g__[Eubacterium]_hallii_group	1
aef782ef856448e2cce69dd8c8897dbc	d__Bacteria; p__Proteobacteria; c__Alphaproteobacteria; o__Rhodobacterales; f__Rhodobacteraceae; g__Rhodobacter	0.787989
2c17432d798fa5f411c6f3aa599d5816	d__Bacteria; p__Firmicutes; c__Clostridia; o__Lachnospirales; f__Lachnospiraceae; g__Lachnospiraceae_NK4A136_group; s__uncultured_bacterium	0.706854
dec93d90f938233c3775ff269537c306	d__Bacteria; p__Bacteroidota; c__Bacteroidia; o__Bacteroidales; f__Prevotellaceae; g__uncultured; s__metagenome	0.960278
f60820709c0742c59a84d19bd973d2a2	d__Bacteria; p__Firmicutes; c__Clostridia; o__Lachnospirales; f__Lachnospiraceae; g__Blautia; s__metagenome	0.742874
f989104dea556b010480a3ccc1290ac5	d__Bacteria; p__Proteobacteria; c__Alphaproteobacteria; o__Rhodospirillales; f__uncultured; g__uncultured; s__uncultured_bacterium	0.999964
39475eb8b5beec72cd8cf6ae71f27e48	d__Bacteria; p__Proteobacteria; c__Alphaproteobacteria; o__Rhizobiales; f__Rhizobiaceae; g__Allorhizobium-Neorhizobium-Pararhizobium-Rhizobium; s__Rhizobium_straminoryzae	0.813534
22684883c0e3f320d3d7d1e8496676b3	d__Bacteria; p__Proteobacteria; c__Alphaproteobacteria; o__Rhizobiales; f__Rhizobiaceae; g__Allorhizobium-Neorhizobium-Pararhizobium-Rhizobium	0.999046
c4440589bb9202601397be1c6b999240	d__Bacteria; p__Firmicutes; c__Clostridia; o__Lachnospirales; f__Lachnospiraceae; g__Lachnospiraceae_NK4A136_group; s__uncultured_bacterium	0.733822
de1353c44c74f847fa3d6dccc5a41d60	d__Bacteria; p__Actinobacteriota; c__Actinobacteria; o__Corynebacteriales; f__Corynebacteriales_Incertae_Sedis; g__Tomitella	0.984202
e2a227584013a9b1ce50c2dfa205b030	d__Bacteria; p__Bacteroidota; c__Bacteroidia; o__Bacteroidales; f__Prevotellaceae; g__Alloprevotella	1
3a6d2bb88ce19985e96bdf7be0a7b8ae	d__Bacteria; p__Firmicutes; c__Clostridia; o__Oscillospirales; f__Oscillospiraceae; g__NK4A214_group; s__unidentified	0.999405
e52ca1135e9a77f64826f3b7f9255578	d__Bacteria; p__Firmicutes; c__Clostridia; o__Oscillospirales; f__Oscillospiraceae; g__Colidextribacter; s__uncultured_bacterium	0.895274
35ecae2808af2cb0627e972df7e7d6e4	d__Bacteria; p__Firmicutes; c__Clostridia; o__Lachnospirales; f__Lachnospiraceae; g__Lachnospiraceae_NK4A136_group; s__uncultured_bacterium	0.855063
3f6b9ab2027a42e47bf6f7596aa8d259	d__Bacteria; p__Firmicutes; c__Bacilli; o__Erysipelotrichales; f__Erysipelotrichaceae; g__Holdemanella; s__uncultured_bacterium	0.947975
52d36d13acdaa6fb52a359e6f10ed847	d__Bacteria; p__Firmicutes; c__Clostridia; o__Oscillospirales; f__Ruminococcaceae; g__Ruminococcus; s__Ruminococcus_flavefaciens	0.975419
41c83d0c7e3ba0b9595051f78beff4d3	d__Bacteria; p__Bacteroidota; c__Bacteroidia; o__Bacteroidales; f__p-2534-18B5_gut_group; g__p-2534-18B5_gut_group; s__uncultured_bacterium	1
854a7b6c3be9e8c4881a435eadc17cc9	d__Bacteria; p__Firmicutes; c__Clostridia; o__Lachnospirales; f__Lachnospiraceae; g__Dorea; s__uncultured_Dorea	0.803751
ea5fc9ebe94ff118082f08c0366b9d4c	d__Bacteria; p__Bacteroidota; c__Bacteroidia; o__Bacteroidales; f__Prevotellaceae; g__Prevotella_9	0.999895
80c51e7614f09a5f467b75731d9998a1	d__Bacteria; p__Firmicutes; c__Clostridia; o__Lachnospirales; f__Lachnospiraceae	1
ae619b7af8e381112bbcf6c9a37c008e	d__Bacteria; p__Bacteroidota; c__Bacteroidia; o__Bacteroidales; f__Bacteroidaceae; g__Bacteroides	1
82ce1e0f458c593f2d6410a78f69152d	d__Bacteria; p__Proteobacteria; c__Alphaproteobacteria; o__Caulobacterales; f__Hyphomonadaceae; g__Hyphomonas	0.999985
fba287136340371c6d9d912cc7d01566	d__Bacteria; p__Firmicutes; c__Clostridia; o__Clostridiales; f__Clostridiaceae; g__Clostridium_sensu_stricto_12; s__Clostridium_magnum	0.771269
beee776bb109771754ab48a14a5fa82b	d__Bacteria; p__Bacteroidota; c__Bacteroidia; o__Bacteroidales; f__Prevotellaceae; g__Paraprevotella	1
516446dedd3ebdfdabee35b5d86e5713	d__Bacteria; p__Proteobacteria; c__Gammaproteobacteria; o__Enterobacterales; f__Yersiniaceae; g__Yersinia; s__Yersinia_enterocolitica	0.771428
e609decd5f0ee193910b6264669c0e97	d__Bacteria; p__Firmicutes; c__Clostridia; o__Lachnospirales; f__Lachnospiraceae; g__Lachnospiraceae_UCG-001; s__uncultured_bacterium	0.907116
5e22228ed43704a33cd5355a4be205cb	d__Bacteria; p__Myxococcota; c__bacteriap25; o__bacteriap25; f__bacteriap25; g__bacteriap25; s__uncultured_soil	0.975736
c81fd368a1b97cbd0cefc1a8c774b227	d__Bacteria; p__Bacteroidota; c__Bacteroidia; o__Bacteroidales; f__Bacteroidaceae; g__Bacteroides	1
c1b0677cdff63f70d9c6d9e9e049094a	d__Bacteria; p__Firmicutes; c__Bacilli; o__Izemoplasmatales; f__Izemoplasmatales; g__Izemoplasmatales; s__gut_metagenome	1
f4ee00180de3192c617c6c3e0ae0f37a	d__Bacteria; p__Firmicutes; c__Clostridia; o__Clostridia_UCG-014; f__Clostridia_UCG-014; g__Clostridia_UCG-014	1
3d63d844fe08db0827a1a576133f09c1	d__Bacteria; p__Campylobacterota; c__Campylobacteria; o__Campylobacterales; f__Sulfurimonadaceae; g__Sulfuricurvum	1
026956b2ece34b639c89df977c06bb46	d__Bacteria; p__Firmicutes; c__Clostridia; o__Oscillospirales; f__Ruminococcaceae; g__Faecalibacterium; s__uncultured_bacterium	0.966972
c9ec84241cd8288fa73857f41ee8cecd	d__Bacteria; p__Bacteroidota; c__Bacteroidia; o__Bacteroidales; f__Prevotellaceae; g__Prevotella_9	0.993526
607b9129958eac974b0561cc18b3de0e	d__Bacteria; p__Firmicutes; c__Clostridia; o__Oscillospirales; f__Oscillospiraceae; g__Oscillibacter; s__uncultured_bacterium	0.975247
25368b2b1272205158de7d62f7f2f834	d__Bacteria; p__Nitrospirota; c__Nitrospiria; o__Nitrospirales; f__Nitrospiraceae; g__Nitrospira; s__uncultured_soil	0.786176
02fa7fb0e5f26d55a861801cecf984e1	d__Bacteria; p__Firmicutes; c__Clostridia; o__Oscillospirales; f__Oscillospiraceae; g__uncultured	0.767563
837601acab073b802f0345444efdff72	d__Bacteria; p__Proteobacteria; c__Alphaproteobacteria; o__Rhodospirillales; f__uncultured; g__uncultured	1
a9ee98ab4a33237962ce62c1fbae2b3f	d__Bacteria; p__Firmicutes; c__Clostridia; o__Clostridia_UCG-014; f__Clostridia_UCG-014; g__Clostridia_UCG-014	1
5003888ea1a7f917e07dd0073b95b3e4	d__Bacteria; p__Firmicutes; c__Clostridia; o__Oscillospirales; f__Ruminococcaceae; g__Ruminococcus	1
40a25f6700a30e4ed14c6d2d124a375e	d__Bacteria; p__Firmicutes; c__Clostridia; o__Lachnospirales; f__Lachnospiraceae; g__Lachnoclostridium	0.782526
175db7cc41fb32a266a1322ab4e44ce0	d__Bacteria; p__Proteobacteria; c__Alphaproteobacteria; o__Rhizobiales; f__Rhizobiales_Incertae_Sedis; g__uncultured	0.999924
97576ea79271c41a3c228260d8047471	d__Bacteria; p__Proteobacteria; c__Gammaproteobacteria; o__Burkholderiales; f__Comamonadaceae; g__Ideonella	0.848577
cbf023ccd857bc23743dd7c986cb3400	d__Bacteria; p__Firmicutes; c__Clostridia; o__Lachnospirales; f__Lachnospiraceae; g__Lachnospiraceae_UCG-010; s__uncultured_bacterium	0.999751
42bed34e560a6654b3f7d9cbd7854b7b	d__Bacteria; p__Firmicutes; c__Clostridia; o__Lachnospirales; f__Lachnospiraceae	0.999999
5fcb9fd5db149a2eef72369095ba44ff	d__Bacteria; p__Proteobacteria; c__Gammaproteobacteria; o__Burkholderiales; f__Comamonadaceae; g__Comamonas; s__Comamonas_aquatica	0.856974
dd98e002a75fa28874e80b7cd8c51c6c	d__Bacteria; p__Firmicutes; c__Clostridia; o__Clostridia_UCG-014; f__Clostridia_UCG-014; g__Clostridia_UCG-014	1
2c0f1f311a1da9318c3f2fe9e0bc2308	d__Bacteria; p__Bacteroidota; c__Bacteroidia; o__Bacteroidales; f__Rikenellaceae; g__Rikenellaceae_RC9_gut_group; s__uncultured_bacterium	0.999916
2abbcd6f241d95f466cb06db13b310bf	d__Bacteria; p__Firmicutes; c__Clostridia; o__Lachnospirales; f__Lachnospiraceae; g__[Eubacterium]_ventriosum_group; s__uncultured_bacterium	0.981178
03f1d951a52dc3675aa1a4369ec54636	d__Bacteria; p__Proteobacteria; c__Gammaproteobacteria; o__Enterobacterales; f__Enterobacteriaceae; g__Escherichia-Shigella	0.927786
1e6691da99e40af1362aa0da4b9a3582	d__Bacteria; p__Actinobacteriota; c__Actinobacteria; o__Propionibacteriales; f__Propionibacteriaceae; g__Propionimicrobium; s__uncultured_actinobacterium	0.999818
c0925d269a4b11bb5bf1d36a1bf03504	d__Bacteria; p__Proteobacteria; c__Alphaproteobacteria; o__Sphingomonadales; f__Sphingomonadaceae; g__Novosphingobium	0.997051
47dfb14a09d18ea8258d27034463fee6	d__Bacteria; p__Proteobacteria; c__Gammaproteobacteria; o__Burkholderiales; f__Comamonadaceae	1
84cd2381505dc029ecebc50848ff6091	d__Archaea; p__Thermoplasmatota; c__Thermoplasmata; o__Marine_Group_II; f__Marine_Group_II; g__Marine_Group_II	1
dc52a038a2075d7dcb6b505df13352f0	d__Bacteria; p__Firmicutes; c__Clostridia; o__Clostridia_UCG-014; f__Clostridia_UCG-014; g__Clostridia_UCG-014; s__unidentified_rumen	0.972298
fd74d14a0a19eeaea6c378ee0f56382b	d__Bacteria; p__Actinobacteriota; c__Acidimicrobiia; o__Actinomarinales; f__Actinomarinaceae; g__Candidatus_Actinomarina; s__uncultured_bacterium	0.704527
2e888166e049731345f23b064983b7ca	d__Bacteria; p__Firmicutes; c__Clostridia; o__Clostridia_UCG-014; f__Clostridia_UCG-014; g__Clostridia_UCG-014	1
2417d70ae9901ba093efe49a092aea29	d__Bacteria; p__Proteobacteria; c__Alphaproteobacteria; o__Rhodospirillales; f__uncultured; g__uncultured; s__gut_metagenome	1
c46850a6ae11cd397462b7725bdbdbe3	d__Bacteria; p__Firmicutes; c__Clostridia; o__Oscillospirales; f__Oscillospiraceae	0.999999
cd985b796dc90eb594037e92714574a4	d__Bacteria; p__Firmicutes; c__Clostridia; o__Oscillospirales; f__Oscillospiraceae; g__Oscillibacter; s__uncultured_bacterium	0.922878
9f5f815ff995748c47070f05d8d74dd0	d__Bacteria; p__Bacteroidota; c__Bacteroidia; o__Bacteroidales; f__Tannerellaceae; g__Parabacteroides; s__uncultured_organism	0.817725
3e9d0388daaba3929cf1abecacf3dda8	d__Bacteria; p__Bacteroidota; c__Bacteroidia; o__Bacteroidales; f__Marinifilaceae; g__Butyricimonas	1
740ba29c6c30bce2c57d055dde9938ca	d__Bacteria; p__Proteobacteria; c__Gammaproteobacteria; o__Enterobacterales; f__Aeromonadaceae; g__Aeromonas	0.940734
70b3e6729c35972b421a7c5a7d6e7998	d__Bacteria; p__Bacteroidota; c__Bacteroidia; o__Bacteroidales; f__Bacteroidaceae; g__Bacteroides; s__Bacteroides_fragilis	0.998277
1787d385b1ec5fa124d10b5251378775	d__Bacteria; p__Firmicutes; c__Bacilli; o__Lactobacillales; f__Streptococcaceae; g__Streptococcus	1
dcfaf16bd8d89f482fe605e35a781926	d__Bacteria; p__Bacteroidota; c__Bacteroidia; o__Bacteroidales; f__Rikenellaceae; g__Alistipes; s__Alistipes_shahii	0.894151
be026be49ce2b1aaeaf1231e3b59290b	d__Bacteria; p__Proteobacteria; c__Alphaproteobacteria; o__Rhodobacterales; f__Rhodobacteraceae; g__Ascidiaceihabitans	0.990028
6351c11f98932d0914f826c0c44a6497	d__Bacteria; p__Firmicutes; c__Bacilli; o__Erysipelotrichales; f__Erysipelotrichaceae; g__Allobaculum; s__uncultured_bacterium	0.999477
4ef9337a3ca56e717421de9aebfa062e	d__Bacteria; p__Firmicutes; c__Clostridia; o__Lachnospirales; f__Lachnospiraceae; g__Marvinbryantia; s__Clostridiales_bacterium	0.876099
3373ebfb4917b9d7cd89d64aad72154e	d__Bacteria; p__Firmicutes; c__Clostridia; o__Oscillospirales; f__Oscillospiraceae; g__Colidextribacter	0.724134
6dc476892c3d69da0b989e4668cd47d5	d__Bacteria; p__Actinobacteriota; c__Actinobacteria; o__Corynebacteriales; f__Corynebacteriaceae; g__Corynebacterium; s__Corynebacterium_imitans	0.873824
f0515bf888f57b94f9ac11c0c6f1487b	d__Bacteria; p__Proteobacteria; c__Gammaproteobacteria; o__Enterobacterales; f__Enterobacteriaceae; g__Escherichia-Shigella	0.997088
9abf928f1d890ef1ce58284d4078a6a9	d__Bacteria; p__Firmicutes; c__Clostridia; o__Peptostreptococcales-Tissierellales; f__Anaerovoracaceae; g__Family_XIII_AD3011_group; s__uncultured_organism	0.822141
9c27cf79d4a5a13d3e152c2a46f32a36	d__Bacteria; p__Bacteroidota; c__Bacteroidia; o__Bacteroidales; f__Prevotellaceae; g__Alloprevotella	1
dc2cdae5d02f9dcf9646da670443bc24	d__Bacteria; p__Proteobacteria; c__Alphaproteobacteria; o__Rhodobacterales; f__Rhodobacteraceae; g__Yoonia-Loktanella	0.828984
ea2c1d0eab27b4d081235eb98e2b7aba	d__Bacteria; p__Bacteroidota; c__Bacteroidia; o__Bacteroidales; f__Bacteroidaceae; g__Bacteroides; s__Bacteroides_vulgatus	0.97261
7a70446e5c325339e1d28c6898ec11e1	d__Bacteria; p__Acidobacteriota; c__Holophagae; o__Holophagales; f__Holophagaceae; g__uncultured; s__uncultured_Acidobacteriaceae	0.999935
8b644a71955dc88373b11ad982cae13c	d__Bacteria; p__Firmicutes; c__Clostridia; o__Oscillospirales; f__Oscillospiraceae; g__UCG-005; s__uncultured_Ruminococcaceae	0.772953
5f7627b734a17f5e1e10720e7ebe19fb	d__Bacteria; p__Firmicutes; c__Clostridia; o__Lachnospirales; f__Lachnospiraceae; g__Sellimonas; s__uncultured_organism	0.873316
dae628e64ee06181241318e1f893444b	d__Bacteria; p__Firmicutes; c__Bacilli; o__Erysipelotrichales; f__Erysipelatoclostridiaceae; g__Erysipelatoclostridium; s__[Clostridium]_spiroforme	0.973804
982b222f3e22af550cd9d88e3ca54748	d__Bacteria; p__Proteobacteria; c__Gammaproteobacteria; o__Burkholderiales; f__Comamonadaceae; g__Delftia; s__Delftia_litopenaei	0.745665
07e559372f1d3684f1b9727e7fdec005	d__Bacteria; p__Firmicutes; c__Negativicutes; o__Acidaminococcales; f__Acidaminococcaceae; g__Phascolarctobacterium	1
355808004eaeb7c6b6cd5b24e97ed829	d__Bacteria; p__Firmicutes; c__Clostridia; o__Clostridia_vadinBB60_group; f__Clostridia_vadinBB60_group; g__Clostridia_vadinBB60_group; s__metagenome	0.990052
e0349cd8f8d70d044099ad8441eb18a9	d__Bacteria; p__Proteobacteria; c__Gammaproteobacteria; o__Burkholderiales; f__Rhodocyclaceae; g__Dechloromonas; s__Dechloromonas_sp.	0.822102
606421497a3ed0c0f58c972f7c46cb8e	d__Bacteria; p__Proteobacteria; c__Gammaproteobacteria; o__Enterobacterales; f__Aeromonadaceae; g__Aeromonas	0.978134
9897f84745201ebd919ed57c6c6613fd	d__Bacteria; p__Proteobacteria; c__Gammaproteobacteria; o__Xanthomonadales; f__Xanthomonadaceae; g__Stenotrophomonas	0.999996
f5df9ddfb8742422e843ab9ad687f9ee	d__Bacteria; p__Proteobacteria; c__Gammaproteobacteria; o__Enterobacterales; f__Aeromonadaceae; g__Aeromonas	0.977452
f507793646151e06bc3e3cd54bcb1bca	d__Bacteria; p__Firmicutes; c__Clostridia; o__Lachnospirales; f__Lachnospiraceae; g__[Eubacterium]_ventriosum_group; s__uncultured_rumen	0.742567
2a5763ee550cc4d50475718fb7aea326	d__Bacteria; p__Firmicutes; c__Clostridia; o__Clostridia_vadinBB60_group; f__Clostridia_vadinBB60_group; g__Clostridia_vadinBB60_group	1
d80f813551b6ad60366a39055c22f5bf	d__Bacteria; p__Firmicutes; c__Clostridia; o__Clostridia_vadinBB60_group; f__Clostridia_vadinBB60_group; g__Clostridia_vadinBB60_group	1
7aa2d39afe184300cb1b8028e2467e4e	d__Bacteria; p__Firmicutes; c__Bacilli; o__Erysipelotrichales; f__Erysipelotrichaceae; g__Dubosiella; s__uncultured_bacterium	0.998277
269e869b0ef24ef9e34ef066af3e361f	d__Bacteria; p__Firmicutes; c__Clostridia; o__Monoglobales; f__Monoglobaceae; g__Monoglobus; s__uncultured_bacterium	0.841945
2ba804899ae06fd61eedb4cbd15418a6	d__Bacteria; p__Proteobacteria; c__Gammaproteobacteria; o__Enterobacterales; f__Succinivibrionaceae; g__Succinivibrio; s__uncultured_rumen	0.85411
a225fe4ddf830ff9c72c76a194a85d07	d__Bacteria; p__Bacteroidota; c__Bacteroidia; o__Bacteroidales; f__Prevotellaceae; g__Prevotella_7; s__Massiliprevotella_massiliensis	0.984276
f73273a138744be3792ee8076251e61b	d__Bacteria; p__Firmicutes; c__Negativicutes; o__Veillonellales-Selenomonadales; f__Veillonellaceae; g__Dialister; s__Dialister_propionicifaciens	0.890745
e6d75fca7cdf55ad186d4ad017f8d6f3	d__Bacteria; p__Firmicutes; c__Clostridia; o__Oscillospirales; f__Ruminococcaceae; g__Faecalibacterium	0.999986
4134c4abd42b4a89a1f34133c6c2829c	d__Bacteria; p__Bacteroidota; c__Bacteroidia; o__Bacteroidales; f__Tannerellaceae; g__Parabacteroides	0.999992
24401404860b6c897ad6121e18bed644	d__Bacteria; p__Firmicutes; c__Clostridia; o__Lachnospirales; f__Lachnospiraceae; g__Sellimonas; s__uncultured_bacterium	0.942609
a6a406b6876df6b10252a9541336330a	d__Bacteria; p__Bacteroidota; c__Bacteroidia; o__Bacteroidales; f__Bacteroidaceae; g__Bacteroides; s__Bacteroides_vulgatus	0.983387
3562374925b667e49c8322f24b735ebc	d__Bacteria; p__Firmicutes; c__Bacilli; o__Erysipelotrichales; f__Erysipelatoclostridiaceae; g__Asteroleplasma; s__uncultured_bacterium	0.999941
877a0cae392025178c68549318bbc44d	d__Bacteria; p__Firmicutes; c__Clostridia; o__Christensenellales; f__Christensenellaceae; g__Christensenellaceae_R-7_group; s__human_gut	0.998712
cbdd21fcdae3b030e5a618c5046c5a52	d__Bacteria; p__Bacteroidota; c__Bacteroidia; o__Bacteroidales; f__Prevotellaceae; g__Prevotella_9	0.999978
d916e4e7eded9f26a9d686e91056b2b8	d__Bacteria; p__Bacteroidota; c__Bacteroidia; o__Bacteroidales; f__Prevotellaceae; g__Alloprevotella; s__uncultured_organism	0.769218
0677daf5646df140c954d0175d7edf32	d__Bacteria; p__Bacteroidota; c__Bacteroidia; o__Bacteroidales; f__Prevotellaceae; g__Prevotella_9	1
e08263a26586503a39d82dfd198883af	d__Bacteria; p__Proteobacteria; c__Gammaproteobacteria; o__Burkholderiales; f__Rhodocyclaceae; g__Dechloromonas; s__uncultured_bacterium	0.79506
8bcce58cdc141064bdbf683ac095e07d	d__Bacteria; p__Gemmatimonadota; c__Gemmatimonadetes; o__Gemmatimonadales; f__Gemmatimonadaceae; g__uncultured	0.944334
c55e30d10e6722027c4995493f846aae	d__Bacteria; p__Gemmatimonadota; c__Gemmatimonadetes; o__Gemmatimonadales; f__Gemmatimonadaceae; g__uncultured; s__uncultured_Gemmatimonas	0.792157
609de7f5da2a040a5911f2fb2114484d	d__Bacteria; p__Proteobacteria; c__Gammaproteobacteria; o__Pseudomonadales; f__Pseudomonadaceae; g__Pseudomonas	0.99995
b0f22974c261736d35683c03e9b5a6ea	d__Bacteria; p__Gemmatimonadota; c__AKAU4049; o__AKAU4049; f__AKAU4049; g__AKAU4049	0.999999
ac99aa637a9654555f66f5456662bd6a	d__Bacteria; p__Bacteroidota; c__Bacteroidia; o__Bacteroidales; f__Tannerellaceae; g__Parabacteroides; s__gut_metagenome	0.796071
73d7c52cd20b159354e0a081bff72559	d__Bacteria; p__Chloroflexi; c__Anaerolineae; o__Anaerolineales; f__Anaerolineaceae; g__uncultured; s__uncultured_Longilinea	0.990298
f93b41f0ebcadb12d1f08c7842fa5292	d__Bacteria; p__Bacteroidota; c__Bacteroidia; o__Bacteroidales; f__Tannerellaceae; g__Parabacteroides; s__uncultured_Bacteroidales	0.997677
79cccdef4cc94d3967e05ffb8ec0ea3a	d__Bacteria; p__Firmicutes; c__Clostridia; o__Oscillospirales; f__Ruminococcaceae; g__Ruminococcus; s__Ruminococcus_champanellensis	0.976289
0bbb660ca7322ddb187c4cabf8c8bb3c	d__Bacteria; p__Firmicutes; c__Clostridia; o__Oscillospirales; f__Oscillospiraceae; g__NK4A214_group; s__uncultured_rumen	0.870945
ddbe303ac5f1f669ceb7bad099b5bc56	d__Bacteria; p__Firmicutes; c__Clostridia; o__Lachnospirales; f__Lachnospiraceae; g__Blautia	0.996003
91a41e690672242f601d6b467184500d	d__Bacteria; p__Chloroflexi; c__Dehalococcoidia; o__FS117-23B-02; f__FS117-23B-02; g__FS117-23B-02; s__uncultured_bacterium	0.999887
cf063c2b65d5859f19c248a734edb275	d__Bacteria; p__Firmicutes; c__Clostridia; o__Lachnospirales; f__Lachnospiraceae; g__GCA-900066575; s__uncultured_bacterium	0.921289
18ae9dd4a1bb5286f9cb9508877fc100	d__Bacteria; p__Bacteroidota; c__Bacteroidia; o__Bacteroidales; f__Prevotellaceae; g__Prevotella_9; s__uncultured_organism	0.955787
c1f9d04f671d75ce9fed8d14dd6d4eb1	d__Bacteria; p__Proteobacteria; c__Gammaproteobacteria; o__Burkholderiales; f__Sutterellaceae; g__Sutterella; s__Sutterellaceae_bacterium	0.999512
d4cc30ad0be9ca15eb1eed5a0cb359b9	d__Bacteria; p__Firmicutes; c__Clostridia; o__Lachnospirales; f__Lachnospiraceae; g__Acetatifactor; s__uncultured_bacterium	0.999884
84bcafba58ccfc9bbf651370a822e03d	d__Bacteria; p__Firmicutes; c__Clostridia; o__Oscillospirales; f__Oscillospiraceae; g__Oscillospira; s__uncultured_bacterium	0.97625
466e741b4845942656d3888d4d31dafa	d__Bacteria; p__Bacteroidota; c__Bacteroidia; o__Bacteroidales; f__Prevotellaceae; g__Prevotella_9; s__uncultured_bacterium	0.800234
3e79eab999525f4f75e1dadc0a03b61c	d__Bacteria; p__Proteobacteria; c__Gammaproteobacteria; o__Pseudomonadales; f__Marinobacteraceae; g__Marinobacter	0.999555
8b915559f026b4139eeb35d8ffa8268d	d__Bacteria; p__Fusobacteriota; c__Fusobacteriia; o__Fusobacteriales; f__Fusobacteriaceae; g__Fusobacterium; s__Fusobacterium_nucleatum	0.748132
b6522e5da19ab0eaa3d82f5a2a4c035b	d__Bacteria; p__Actinobacteriota; c__Acidimicrobiia; o__Microtrichales; f__Microtrichaceae; g__IMCC26207	1
d6e4ff5bc2be4228ed089c2bcab96105	d__Bacteria; p__Firmicutes; c__Clostridia; o__Lachnospirales; f__Lachnospiraceae; g__uncultured; s__Clostridium_sp.	0.885508
aea239ba5a5e76abad030996986c1693	d__Bacteria; p__Proteobacteria; c__Gammaproteobacteria; o__Xanthomonadales; f__Xanthomonadaceae; g__Silanimonas; s__uncultured_bacterium	0.999209
a4dda51f60c0d039e2f7fcfdcd03727c	d__Bacteria; p__Bacteroidota; c__Bacteroidia; o__Bacteroidales; f__Muribaculaceae; g__Muribaculaceae; s__uncultured_Porphyromonadaceae	0.999683
8f851df0083b8ece05b83fe800f885cc	d__Bacteria; p__Firmicutes; c__Bacilli; o__Erysipelotrichales; f__Erysipelatoclostridiaceae; g__Catenibacterium; s__uncultured_bacterium	0.884303
858600d445e54553c95e491d4d7472dd	d__Bacteria; p__Firmicutes; c__Clostridia; o__Clostridiales; f__Clostridiaceae; g__Clostridium_sensu_stricto_9; s__uncultured_bacterium	0.871358
d99989b25f89420e4369c1e57ec58324	d__Bacteria; p__Firmicutes; c__Clostridia; o__Lachnospirales; f__Lachnospiraceae; g__Coprococcus	0.999899
742ad6cb5a322dfe11e27a42b3ce1c3f	d__Bacteria; p__Firmicutes; c__Clostridia; o__Clostridiales; f__Clostridiaceae; g__Clostridium_sensu_stricto_12; s__Clostridium_magnum	0.989238
2b194a7c7e30f52125c2ee42f73cba12	d__Bacteria; p__Bacteroidota; c__Bacteroidia; o__Flavobacteriales; f__Weeksellaceae; g__Chryseobacterium	1
054cdf3f9e980ce162b6c1cb211c2365	d__Bacteria; p__Bacteroidota; c__Bacteroidia; o__Bacteroidales; f__Barnesiellaceae; g__Barnesiella	1
d1aa262f77219420a877f7f44dcb5c38	d__Bacteria; p__Firmicutes; c__Clostridia; o__Oscillospirales; f__[Eubacterium]_coprostanoligenes_group; g__[Eubacterium]_coprostanoligenes_group	0.999997
39e008927dc1e46149d5c340992b7c5b	d__Bacteria; p__Bacteroidota; c__Bacteroidia; o__Flavobacteriales; f__Flavobacteriaceae; g__NS2b_marine_group	0.999995
26f4e002d98ae2b3f7709a800e33aaca	d__Bacteria; p__Bacteroidota; c__Bacteroidia; o__Bacteroidales; f__Rikenellaceae; g__Alistipes; s__uncultured_bacterium	0.962901
a36e22c1ede4607050cc9284b7cd6496	d__Bacteria; p__Bacteroidota; c__Bacteroidia; o__Bacteroidales; f__Muribaculaceae; g__Muribaculaceae; s__uncultured_Bacteroidales	0.994151
8583a770ac9db82941cbac86dcbdb1a5	d__Bacteria; p__Firmicutes; c__Clostridia; o__Oscillospirales; f__Oscillospiraceae; g__NK4A214_group; s__unidentified	0.993592
6b3b5d8988aa50b4e05b483ebdff8ef1	d__Bacteria; p__Firmicutes; c__Clostridia; o__Oscillospirales; f__UCG-010; g__UCG-010; s__uncultured_bacterium	0.803794
82ceb0d3bdb27bc1ecf25ca666341b20	d__Bacteria; p__Firmicutes; c__Bacilli; o__RF39; f__RF39; g__RF39; s__gut_metagenome	0.998231
700adbdb1dda39870feef609da8b71ec	d__Bacteria; p__Firmicutes; c__Negativicutes; o__Veillonellales-Selenomonadales; f__Veillonellaceae; g__Megasphaera; s__Megasphaera_elsdenii	0.961518
96dfb226483aa32e0318fea0e709ed67	d__Bacteria; p__Firmicutes; c__Clostridia; o__Lachnospirales; f__Lachnospiraceae; g__Blautia	0.980201
fe870cba673dd756a0c650b27c42f4eb	d__Bacteria; p__Firmicutes; c__Clostridia; o__Lachnospirales; f__Lachnospiraceae; g__[Eubacterium]_hallii_group	1
[truncated: 12,426 more rows]
